# Supplementary material for: High-Density Genetic Map Construction and Identification of QTLs Controlling Oleic and Linoleic Acid in Peanut using SLAF-seq and SSRs
Source: Sci Rep. 2018 Apr 3;8:5479. doi: 10.1038/s41598-018-23873-7 (PMC5883025; doi:10.1038/s41598-018-23873-7)
Supplement: Supplementary file 2 — Supplementary Dataset 1 [file 41598_2018_23873_MOESM2_ESM.xlsx]

## Sheet: sheet1
Supplementary dataset1 Specific length amplified fragment(SLAF) markers on each chromosome
Chr ID	SLAF number	Polymorphic SLAF
Aradu.A01	18005	1543
Aradu.A02	12843	1351
Aradu.A03	18554	1211
Aradu.A04	17032	1611
Aradu.A05	16485	1581
Aradu.A06	16222	1228
Aradu.A07	10389	973
Aradu.A08	6338	503
Aradu.A09	19463	1673
Aradu.A10	16758	1065
Araip.B01	28535	984
Araip.B02	20633	863
Araip.B03	28523	2145
Araip.B04	26740	1947
Araip.B05	30090	2261
Araip.B06	28437	1331
Araip.B07	26685	1210
Araip.B08	26626	1965
Araip.B09	29553	1102
Araip.B10	28103	1144
Scaffold	7665	1384
Total	433679	29075
