# Supplementary material for: High-Density Genetic Map Construction and Identification of QTLs Controlling Oleic and Linoleic Acid in Peanut using SLAF-seq and SSRs
Source: Sci Rep. 2018 Apr 3;8:5479. doi: 10.1038/s41598-018-23873-7 (PMC5883025; doi:10.1038/s41598-018-23873-7)
Supplement: Supplementary file 3 — Supplementary Dataset 1 [file 41598_2018_23873_MOESM3_ESM.xlsx]

## Sheet: sheet1
Supplementary dataset3 Locus position, Primer sequences for the markers of the linkage map in this study
LGs	Univeral Name	Distance Cm	Huang et al (2016)	Peanut base	Forward primer (5'-3')	Reverse primer (5'-3')	Resource
Aradu_A01	IPAHM_356	42.865	-	A05	TTGGGATTGGATCCCTAAGA	CAACTACCCTTCTCTCCACCA	Cuc, Mace et al., 2008a
Aradu_A01	IPAHM_109	57.667	-	-	TGCGAAACTGAAACAACCAG	GTAGTGGTGCGTGGGTTTCT	Cuc, Mace et al., 2008a
Aradu_A01	pPGPseq4A6	76.68	-	-	CGCTTGCCCCACTACACTAT	AGCAGTGCTTTGCATGTACG	Ferguson, Burow et al., 2004a
Aradu_A01	TC20E08	102.642	-	B01 or A01	AGGCGGGACAAAGATTACATTA	AAACTGGTGGCCAAAGCTATAA	Macedo, Moretzsohn et al., 2012a
Aradu_A01	FI293763	108.925	-	-	GAACCAGTGGCAGGTTTCAT	GATGTGAGCCCATCCATGTT	Wang et al.,2012
Aradu_A01	GM1992	113.483	A01	A01	TGATGCTTGGTCAATGTATGAG	TTTCTCTGCTTGCGTCATTTT	Guo, Khanal et al., 2012a
Aradu_A02	GM534	91.041	-	-	ACGTTTAGTTGCTTGCGTGA	TGAATTCAAAGGAAAATGAAAAA	-
Aradu_A02	TC13E05	139.149	-	B02	TCCTCTGCTTCCTCTGTTTCTT	TGGCTGTGGCTTTAGGGTATAG	Macedo, Moretzsohn et al., 2012a
Aradu_A03	Ah2TC11E04	0	-	-	ACGACACCCTGAAATCAAGTTT	CCGAAGGCACCAAAAAGTAT	Moretzsohn, Leoi et al., 2005a
Aradu_A03	IPAHM_288	45.792	-	A03	AAGTGAATTTGGGGATGCTG	CTCCACCACTGCCACTATCA	Cuc, Mace et al., 2008a
Aradu_A03	PM15	64.275	-	-	CCTTTTCTAACACATTCACACATGA	GGCTCCCTTCGATGATGAC	He et al. 2003
Aradu_A03	FI286008	71.562	-	-	GAAAGGGGAATGGAGGGATA	GCAAGAATTGGTCAGAAGGC	Wang et al.,2012
Aradu_A03	PM3	72.619	-	-	GAAAGAAATTATACACTCCAATTATGC	CGGCATGACAGCTCTATGTT	He et al. 2003
Aradu_A03	pPGPseq2H8	92.499	-	-	AAGCTAAGTGGGGTGGGAGT	AAGCAGTTTGCGTAAGCATTT	Ferguson, Burow et al., 2004a
Aradu_A03	IPAHM_93	112.915	A03	B03	TCCATCGTTAGTGGCACTGT	GTCGACTCCTGCCCAATCTA	Cuc, Mace et al., 2008a
Aradu_A03	IPAHM_103	122.702	A03 or B03	A03	GCATTCACCACCATAGTCCA	TCCTCTGACTTTCCTCCATCA	Cuc, Mace et al., 2008a
Aradu_A04	Ad92O23	73.898	-	-	TACACTTCCCTGCAATTCCTTT	CGGTTTAGACGAAGACGATGAT	Leal-Bertioli et al. 2009
Aradu_A04	PM348	90.287	-	-	TGCCTGTAAGTGTGGACCAA	ACTCCAAAACGGGGAGTGTT	He et al. 2003
Aradu_A04	PM297	93.684	-	-	ATGCACCTGCAAGTGAAGAG	TCAAGGATGCAGCAAGACAC	He et al. 2003
Aradu_A04	Gi_30419832	94.083	-	-	GCCACTTTATTCTAAGCACTCC	AAGAGACCACACGCTCACA	-
Aradu_A04	FI290008	111.881	-	-	GGATGTAATATTGGCATGTTACTTGT	AGTGTCACGCTTCCGGTTAT	Wang et al.,2012
Aradu_A05	FI288602	23.329	A05-ARS702	-	ATGGCACATGAACAGCAAAA	TCCTCTTGCAAGCAAAATCC	Wang et al.,2012
Aradu_A06	Ah2TC11A04	139.618	A06 or B06	-	ACTCTGCATGGATGGCTACAG	CATGTTCGGTTTCAAGTCTCAA	Moretzsohn, Leoi et al., 2005a
Aradu_A06	GM2259	165.014	-	A09	GGAAGCACCGATAGTTCCTCT	TTCTGCTGCTTTCACTCATCA	Guo, Khanal et al., 2012a
Aradu_A07	FI287928	38.498	A07 ARS734	-	TTGCTAATCACATTGTTGGTTT	TACCTGGCCCAGAAAAGAAA	Wang et al.,2012
Aradu_A07	pPGPseq5D5	46.147	-	LG2	AAAAGAAAGACCTTCCCCGA	GCAGGTAATCTGCCGTGATT	Ferguson, Burow et al., 2004a
Aradu_A07	GM1494	79.792	A07	A07	CTTCGAAGAAAAGTGCATCG	GAAGACAGAAGACGAAGAGCGTA	Guo, Khanal et al., 2012a
Aradu_A07	Ah2TC9C08	106.63	A07	-	ACTTTTGGGGCAGGATGAG	GCCTCTATTGCTGAGATTATTGC	Moretzsohn, Leoi et al., 2005a
Aradu_A08	TC14B08	16.099	-	-	CACCAGCACAAACTTCTGAATC	CGCTTTTCTGTGTTTTGTGTTT	Macedo, Moretzsohn et al., 2012a
Aradu_A08	GM1863	42.655	-	A08	CACACCCAGTCACTCTCTCTG	TCTGATGTTCTGTGTGTGGAGA	Guo, Khanal et al., 2012a
Aradu_A08	Ah2TC9F04	108.292	-	NO,LG16	CCTAAACAACGACAAACACTCA	AAGCACAACACAGAACCCTAAA	Moretzsohn, Leoi et al., 2005a
Aradu_A08	Ah1TC1E05	118.978	A08	LG12	GAAGGATAAGCAATCGTCCA	GGATGGGATTGAACATTTGG	Moretzsohn, Leoi et al., 2005a
Aradu_A08	TC21D06-01	143.475	-	A08B08	AACACCATTTGTTTTCCTCAGC	ATCTGGCATAGGAACGTTGAAA	Macedo, Moretzsohn et al., 2012a
Aradu_A08	Ah1TC6H03	151.261	B08	LG1,4,12	TCACAATCAGAGCTCCAACAA	CAGGTTCACCAGGAACGAGT	Moretzsohn, Leoi et al., 2005a
Aradu_A09	IPAHM_468	25.821	A09	A09	GGCTTTTGAAGTTCCCTTCC	TATGCCTCTTCCCCTTCCTT	Cuc, Mace et al., 2008a
Aradu_A09	FI298287	65.191	-	-	CCGCCCTGTTTTCTTTTCTT	GAGGGATGATGGAGAATGTGA	Wang et al., unpunlished
Aradu_A10	Ah1TC3A12	15.889	A05- TC2B9	LG8LG19	GCCCATATCAAGCTCCAAAA	TAGCCAGCGAAGGACTCAAT	Moretzsohn, Leoi et al., 2005a
Aradu_A10	IPAHM_215	82.88	-	-	CCTAACTCAGCCTGCGAAAC	TGCATGTGTGTGTGTGTGTG	Cuc, Mace et al., 2008a
Araip_B01	Ah_655	12.766	-	-	ATCAAAATCAAGGGTGGAGGGA	ACAGCGGCTCTAAGCTCATCAA	-
Araip_B02	Ah1TC1B02	29.667	-	LG5LG6	AACATGCATGCAAATGGAAA	GCCAAAGTCACTTGTTTGCTT	Moretzsohn, Leoi et al., 2005a
Araip_B03	Ah1TC2A02	7.798	-	LG18	CTCCCTTGTGGGTATGTGGT	GGCTCCCATTCATTCTCAAA	Moretzsohn, Leoi et al., 2005a
Araip_B03	TC24G10	10.535	-	B03	AAGCTCATAACATTACCACGGG	GAGGGTGAGAACTTGTTGGTTC	Macedo, Moretzsohn et al., 2012a
Araip_B04	TC23B10	0	-	-	GTTCGGGTGAACAAGCACTAA	AAGTCACCTTCACTGGATATTGC	Macedo, Moretzsohn et al., 2012a
Araip_B04	Ah2TC11H06	2.539	B04	-	CCATGTGAGGTATCAGTAAAGAAAGG	CCACCAACAACATTGGATGAAT	Moretzsohn, Leoi et al., 2005a
Araip_B04	PM35	59.765	-	B04A09A06	TGTGAAACCAAATCACTTTCATTC	TGGTGAAAAGAAAGGGGAAA	He et al. 2003
Araip_B04	Ah1TC4E09	75.622	-	-	CTTTCTTCCCCCTTGAACCT	GATCAAGTGAAAATGTTAGTATAAG	Moretzsohn, Leoi et al., 2005a
Araip_B05	TC23F09	1.546	-	-	ATTCTCTCCAGTCTCAATCCCA	CCAATAGTGAAAGGCATCATCA	Macedo, Moretzsohn et al., 2012a
Araip_B05	IPAHM_73	15.281	-	B05	ACTAACAGCGTAGCCGTCGT	ACCCCTCTCAGTGTTTTCCA	-
Araip_B05	Ah2AC3C07	32.688	-	-	GGGGGTTTAGGAGCAAGATTT	CAAGGTGAGAACAAAGGCAAAG	Moretzsohn, Leoi et al., 2005a
Araip_B05	Ah1TC6E01	60.955	A05B05	LG19	CTCCCTCGCTTCCTCTTTCT	ACGCATTAACCACACACCAA	Moretzsohn, Leoi et al., 2005a
Araip_B05	PM36	65.6	A05	B05A05B05A05	ACTCGCCATAGCCAACAAAC	CATTCCCACAACTCCCACAT	He et al. 2003
Araip_B06	Ah3TC42A02	4.739	A02 TC4D2	lg10	AGAAATTGTGGAAATGAAGGGA	CACTTACAGAGCTGTTTTCGCT	Macedo, Moretzsohn et al., 2012a
Araip_B06	IPAHM_659	23.992	A06	A06	AAGTCACTGGCCAAAACTGC	CCCTCGATTTCGACTCAGAC	Cuc, Mace et al., 2008a
Araip_B06	Ah2TC7C06	28.657	-	-	GGCAGGGGAATAAAACTACTAACT	TTTTCCTTCCTTCTCCTTTGTC	Moretzsohn et al. 2005
Araip_B06	GM2284	138.324	B10	-	ACACCCCAAATAGCTTCGTCT	TCCACAACACCAACCTTCTTC	Guo, Khanal et al., 2012a
Araip_B07	GM1899	34.957	-	B01B07	GGCTCCGATTTCTACGTTTCT	GGAGCTCCGATGAGAAGCTAA	Guo, Khanal et al., 2012a
Araip_B07	Ah2TC9H09	65.997	B07	-	TTAGCGACAAAGGATGGTGAG	TAGGGACGAAAATAGGGACTGA	Moretzsohn, Leoi et al., 2005a
Araip_B07	TC24D12	96.278	-	-	TGGATTTGATTTCATTAACCCC	TGGTGATGGAAGTTTCAATGG	Macedo, Moretzsohn et al., 2012a
Araip_B07	Ah1TC4C11	139.421	-	LG10	TCCTGACTGGGTCCTTTGTC	CCAAAGGGGAGTACGAACAT	Moretzsohn, Leoi et al., 2005a
Araip_B08	IPAHM_123	55.759	-	B08	CGGAGACAGAACACAAACCA	TACCCTGAGCCTCTCTCTCG	Cuc, Mace et al., 2008a
Araip_B08	PM384	56.815	-	B08	GGCGTGCCAATAGAGGTTTA	TGAAAACCAACAAGTTTAGTCTCTCT	He et al. 2003
Araip_B09	IPAHM_372	0	-	A09	GCCTTTTGAAATTCCCTTCC	TATGCCTCTTCCCCTTCCTT	Cuc, Mace et al., 2008a
Araip_B09	GM1977	15.476	-	-	CAAAGGAAAGACTTGGTTGTGTC	TTGGTCCAGAGACATGAAAGG	Guo, Khanal et al., 2012a
Araip_B09	IPAHM_166	96.402	-	-	GGACAATTATGCCCCTCAGC	TCCTTCCTCTGAGCTTTTCG	Cuc, Mace et al., 2008a
Araip_B09	Ah1TC5D06	128.968	A09	lg18	GAAATTTTAGTTTTCAGCACAGCA	TTTTCCCCTCTTAAATTTTCTCG	Moretzsohn, Leoi et al., 2005a
Araip_B10	GM346	0	-	-	CTGATGCATGTTTAGCACACTT	TGAGTTGTGACGGCTTGTGT	-
Araip_B10	ah32	166.146	A07	-	CTTTGTCTTCCATGGCTGCT	TCTTAATGAGGCACGCTACC	Moretzsohn, Barbosa et al., 2009a
Araip_B10	IPAHM_82	181.97	-	A09	CCATATCATAGCCGCCAAGT	TACATCCACGATGCAGAAGG	Cuc, Mace et al., 2008a
