# Supplementary material for: High-Density Genetic Map Construction and Identification of QTLs Controlling Oleic and Linoleic Acid in Peanut using SLAF-seq and SSRs
Source: Sci Rep. 2018 Apr 3;8:5479. doi: 10.1038/s41598-018-23873-7 (PMC5883025; doi:10.1038/s41598-018-23873-7)
Supplement: Supplementary file 4 — Supplementary Dataset 2 [file 41598_2018_23873_MOESM4_ESM.xlsx]

## Sheet: sheet1
Supplementary dataset2 The SLAF and SSR markers genotype
chr	MarkerID	Distance Cm	aa	ab	ac	ad	ae	af	ag	ah	ai	aj	ak	al	am	an	ao	ap	aq	ar	as	at	au	av	aw	ax	ay	az	ba	bb	bc	bd	be	bf	bg	bh	bi	bj	bk	bl	bm	bn	bo	bp	bq	br	bs	bt	bu
Aradu_A01	Marker4211939	0	-	a	b	b	a	a	a	a	b	a	b	b	a	a	a	b	b	b	b	a	b	a	a	a	b	b	a	b	b	b	b	b	a	a	b	b	a	b	a	b	b	b	a	b	a	a	b
Aradu_A01	Marker4193883	2.16	-	a	b	b	a	a	a	a	b	a	b	b	b	a	a	b	b	b	b	a	b	a	a	a	b	b	a	b	b	b	b	b	a	a	b	b	a	b	a	b	b	b	a	b	a	a	b
Aradu_A01	Marker4108626	5.574	-	a	b	b	a	a	a	a	b	a	b	b	b	a	a	b	b	b	b	a	b	a	a	a	b	b	a	b	b	b	b	b	b	a	b	b	a	b	a	b	b	a	a	b	a	a	a
Aradu_A01	Marker4275019	16.264	b	a	a	b	a	b	a	a	b	a	b	b	b	a	b	b	b	b	b	a	b	a	a	a	a	b	a	b	b	b	b	b	b	a	b	a	a	a	a	b	b	a	a	b	a	a	a
Aradu_A01	Marker4169376	20.118	b	a	a	b	a	b	a	a	b	a	b	b	a	a	b	b	b	b	b	a	b	a	a	a	a	b	a	b	b	b	b	b	b	a	b	a	a	a	-	b	b	a	a	-	a	a	a
Aradu_A01	Marker4292588	20.82	b	a	a	b	a	b	a	a	b	a	b	b	a	a	b	b	b	b	h	a	b	a	a	a	a	b	a	b	b	b	b	b	b	a	b	a	a	a	a	b	b	a	a	a	a	a	a
Aradu_A01	Marker4097433	28.323	-	a	a	b	a	b	a	a	b	a	b	b	a	a	b	b	b	b	b	a	b	a	a	a	a	b	a	b	a	b	b	b	a	a	b	-	a	a	b	b	b	a	a	a	a	a	a
Aradu_A01	Marker4122489	28.46	b	a	a	b	a	b	a	a	b	a	b	b	a	a	b	b	b	b	b	a	b	a	a	a	a	b	a	b	a	b	b	b	a	a	b	b	a	a	b	b	b	a	a	a	a	a	a
Aradu_A01	Marker4147603	28.939	b	a	a	b	a	b	a	a	b	a	b	b	a	a	b	b	b	b	b	a	b	a	a	a	a	b	a	b	a	b	b	b	a	a	b	b	a	a	b	b	b	a	a	a	a	a	a
Aradu_A01	Marker4233689	29.419	b	a	a	b	a	b	a	a	b	a	b	b	a	a	b	b	b	b	b	a	b	a	a	a	a	b	a	b	a	b	b	b	a	a	b	b	a	a	b	b	b	a	a	a	a	a	a
Aradu_A01	Marker4283454	29.898	b	a	a	b	a	b	a	a	b	a	b	b	a	a	b	b	b	b	h	a	b	a	a	a	a	b	a	b	a	b	b	b	a	a	b	b	a	a	b	b	b	a	a	a	a	a	a
Aradu_A01	Marker4289856	30.38	b	a	a	b	a	b	a	a	b	a	b	b	a	a	b	b	b	b	h	a	b	a	a	a	a	b	a	b	a	b	b	b	a	a	b	b	a	a	b	b	b	a	a	a	a	a	a
Aradu_A01	Marker4251145	30.517	b	a	a	b	a	b	a	a	b	a	b	b	a	a	b	b	b	b	h	a	b	a	a	a	a	b	a	b	a	b	b	b	a	a	b	b	a	a	b	b	b	a	a	a	a	a	a
Aradu_A01	Marker4303618	30.859	b	a	a	b	a	b	a	a	b	a	b	b	a	a	b	b	b	b	h	a	b	a	a	a	a	b	a	b	a	b	b	b	a	a	b	b	a	a	b	b	b	a	a	a	a	a	a
Aradu_A01	Marker4196591	31.339	b	a	a	b	a	b	a	a	b	a	b	b	a	a	b	b	b	b	h	a	b	a	a	a	a	b	a	b	a	b	b	b	a	a	b	b	a	a	b	b	b	a	a	a	a	a	a
Aradu_A01	Marker4157167	31.818	b	a	a	b	a	b	a	a	b	a	b	b	a	a	b	b	b	b	h	a	b	a	a	a	a	b	a	b	a	b	b	b	a	a	b	b	a	a	b	b	b	a	a	a	a	a	a
Aradu_A01	Marker4186237	32.298	b	a	a	b	a	b	a	a	b	a	b	b	a	a	b	b	b	b	h	a	b	a	a	a	a	b	a	b	a	b	b	b	a	a	b	b	a	a	b	b	b	a	a	a	a	a	a
Aradu_A01	Marker4109233	32.777	b	a	a	b	a	b	a	a	b	a	b	b	a	a	b	b	b	b	b	a	b	a	a	a	a	b	a	b	a	b	b	b	a	a	b	b	a	a	b	b	b	a	a	a	a	a	a
Aradu_A01	Marker4122806	32.914	b	a	a	b	a	b	a	a	b	a	b	b	a	a	b	b	b	b	b	a	b	a	a	a	a	b	a	b	a	b	b	b	a	a	b	b	a	a	b	b	b	a	a	a	a	a	a
Aradu_A01	Marker4110480	33.051	b	a	a	b	a	b	a	a	b	a	b	b	a	a	b	b	b	b	b	a	b	a	a	a	a	b	a	b	a	b	b	b	a	a	b	b	a	a	b	b	b	a	a	a	a	a	a
Aradu_A01	Marker4264119	33.533	b	a	a	b	a	b	a	a	b	a	b	b	a	a	b	b	b	b	b	a	b	a	a	a	a	b	a	b	a	b	b	b	a	a	b	b	a	a	b	b	b	a	a	a	a	a	a
Aradu_A01	Marker4293634	33.67	b	a	a	b	a	b	a	a	b	a	b	b	a	a	b	b	b	b	b	a	b	a	a	a	a	b	a	b	a	b	b	b	a	a	b	b	a	a	b	b	b	a	a	a	a	a	a
Aradu_A01	Marker4221481	33.807	b	a	a	b	a	b	a	a	b	a	b	b	a	a	b	b	b	b	h	a	b	a	a	a	a	b	a	b	a	b	b	b	a	a	b	b	a	a	b	b	b	a	a	a	a	a	a
Aradu_A01	Marker4258813	33.807	b	a	a	b	a	b	a	a	b	a	b	b	a	a	b	b	b	b	-	a	b	a	a	a	a	b	a	b	a	b	b	b	a	a	b	b	a	a	b	b	b	a	a	a	a	a	a
Aradu_A01	Marker4141674	33.944	b	a	a	b	a	b	a	a	b	a	b	b	a	a	b	b	b	b	h	a	b	a	a	a	a	b	a	b	a	b	b	b	a	a	b	b	a	a	b	b	b	a	a	a	a	a	a
Aradu_A01	Marker4099961	34.081	b	a	a	b	a	b	a	a	b	a	b	b	a	a	b	b	b	b	a	a	b	a	a	a	a	b	a	b	a	b	b	b	a	a	b	b	a	a	b	b	b	a	a	a	a	a	a
Aradu_A01	Marker4101702	34.081	b	a	a	b	a	b	a	a	b	a	b	b	a	a	b	b	b	b	a	a	b	a	a	a	a	b	a	b	a	b	b	b	a	a	b	b	a	a	b	b	b	a	a	a	a	a	a
Aradu_A01	Marker4144540	34.081	b	a	a	b	a	b	a	a	b	a	b	b	a	a	b	b	b	b	a	a	b	a	a	a	a	b	a	b	a	b	b	b	a	a	b	b	a	a	b	b	b	a	a	a	a	a	a
Aradu_A01	Marker4194750	34.218	b	a	a	b	a	b	a	a	b	a	b	b	a	a	b	b	b	b	a	a	b	a	a	a	a	b	a	b	a	b	b	b	a	a	b	b	a	a	b	b	b	a	a	a	a	a	a
Aradu_A01	Marker4153723	34.355	b	a	a	b	a	b	a	a	b	a	b	b	a	a	b	b	b	b	a	a	b	a	a	a	a	b	a	b	a	b	b	b	a	a	b	b	a	a	b	b	b	a	a	a	a	a	a
Aradu_A01	Marker4197450	34.835	b	a	a	b	a	b	a	a	b	a	b	b	a	a	b	b	b	b	h	a	b	a	a	a	a	b	a	b	a	b	b	b	a	a	b	b	a	a	b	b	b	a	a	a	a	a	a
Aradu_A01	Marker4134998	35.314	b	a	a	b	a	b	a	a	b	a	b	b	a	a	b	b	b	b	b	a	b	a	a	a	a	b	a	b	a	b	b	b	a	a	b	b	a	a	b	b	b	a	a	a	a	a	a
Aradu_A01	Marker4269625	35.793	b	a	a	b	a	b	a	a	b	a	b	b	a	a	b	b	b	b	h	a	b	a	a	a	a	b	a	b	a	b	b	b	a	a	b	b	a	a	b	b	b	a	a	a	a	a	a
Aradu_A01	Marker4242425	35.93	b	a	a	b	a	b	a	a	b	a	b	b	a	a	b	b	b	b	h	a	b	a	a	a	a	b	a	b	a	b	b	b	a	a	b	b	a	a	b	b	b	a	a	a	a	a	a
Aradu_A01	Marker4253008	35.93	b	a	a	b	a	b	a	a	b	a	b	b	a	a	b	b	b	b	-	a	b	a	a	a	a	b	a	b	a	b	b	b	a	a	b	b	a	a	b	b	b	a	a	a	a	a	a
Aradu_A01	Marker4140580	36.067	b	a	a	b	a	b	a	a	b	a	b	b	a	a	b	b	b	b	h	a	b	a	a	a	a	b	a	b	a	b	b	b	a	a	b	b	a	a	b	b	b	a	a	a	a	a	a
Aradu_A01	Marker4201825	36.204	b	a	a	b	a	b	a	a	b	a	b	b	a	a	b	b	b	b	h	a	b	a	a	a	a	b	a	b	a	b	b	b	a	a	b	b	a	a	b	b	b	a	a	a	a	a	a
Aradu_A01	Marker4211663	36.341	b	a	a	b	a	b	a	a	b	a	b	b	a	a	b	b	b	b	a	a	b	a	a	a	a	b	a	b	a	b	b	b	a	a	b	b	a	a	b	b	b	a	a	a	a	a	a
Aradu_A01	Marker4189615	36.684	b	a	a	b	a	b	a	a	b	a	b	b	a	a	b	b	b	b	h	a	b	a	a	a	a	b	a	b	a	b	b	b	a	a	b	b	a	a	b	b	b	a	a	a	a	a	a
Aradu_A01	Marker4099714	37.026	b	a	a	b	a	b	a	a	b	a	b	b	a	a	b	b	b	b	h	a	b	a	a	a	a	b	a	b	a	b	b	b	a	a	b	b	a	a	b	b	b	a	a	a	a	a	a
Aradu_A01	Marker4144367	37.369	b	a	a	b	a	b	a	a	b	a	b	b	a	a	b	b	b	b	h	a	b	a	a	a	a	b	a	b	a	b	b	b	a	a	b	b	a	a	b	b	b	a	a	a	a	a	a
Aradu_A01	Marker4281112	37.711	b	a	a	b	a	b	a	a	b	a	b	b	a	a	b	b	b	b	h	a	b	a	a	a	a	b	a	b	a	b	b	b	a	a	b	b	a	a	b	b	b	a	a	a	a	a	a
Aradu_A01	Marker4289358	38.061	b	a	a	b	a	b	a	a	b	a	b	b	a	a	b	b	b	b	-	a	b	a	a	a	a	b	a	b	a	b	b	b	a	a	b	b	a	a	b	b	b	a	a	a	a	a	a
Aradu_A01	Marker4224291	38.411	b	a	a	b	a	b	a	a	b	a	b	b	a	a	b	b	b	b	h	a	b	a	a	a	a	b	a	b	a	b	b	b	a	a	b	b	a	a	b	b	b	a	a	a	a	a	a
Aradu_A01	Marker4174415	38.753	b	a	a	b	a	b	a	a	b	a	b	b	a	a	b	b	b	b	b	a	b	a	a	a	a	b	a	b	a	b	b	b	a	a	b	b	a	a	b	b	b	a	a	a	a	a	a
Aradu_A01	Marker4204931	38.89	b	a	a	b	a	b	a	a	b	a	b	b	a	a	b	b	b	b	b	a	b	a	a	a	a	b	a	b	a	b	b	b	a	a	b	b	a	a	b	b	b	a	a	a	a	a	a
Aradu_A01	Marker4295481	39.027	b	a	a	b	a	b	a	a	b	a	b	b	a	a	b	b	b	b	b	a	b	a	a	a	a	b	a	b	a	b	b	b	a	a	b	b	a	a	b	b	b	a	a	a	a	a	a
Aradu_A01	Marker4176293	39.164	b	a	a	b	a	b	a	a	b	a	b	b	a	a	b	b	b	b	b	a	b	a	a	a	a	b	a	b	a	b	b	b	a	a	b	b	a	a	b	b	b	a	a	a	a	a	a
Aradu_A01	Marker4245920	39.164	b	a	a	b	a	b	a	a	b	a	b	b	a	a	b	b	b	b	b	a	b	a	a	a	a	b	a	b	a	b	b	b	a	a	b	b	a	a	b	b	b	a	a	a	a	a	a
Aradu_A01	Marker4269076	39.164	b	a	a	b	a	b	a	a	b	a	b	b	a	a	b	b	b	b	b	a	b	a	a	a	a	b	a	b	a	b	b	b	a	a	b	b	a	a	b	b	b	a	a	a	a	a	a
Aradu_A01	Marker4120288	39.646	b	a	a	b	a	b	a	a	b	a	b	b	a	a	b	b	b	b	b	a	b	a	a	a	a	b	a	b	a	b	b	b	a	a	b	b	a	a	b	b	b	a	a	a	a	a	a
Aradu_A01	Marker4154811	39.783	b	a	a	b	a	b	a	a	b	a	b	b	a	a	b	b	b	b	b	a	b	a	a	a	a	b	a	b	a	b	b	b	a	a	b	b	a	a	b	b	b	a	a	a	a	a	a
Aradu_A01	Marker4277028	40.125	b	a	a	b	a	b	a	a	b	a	b	b	a	a	b	b	b	b	h	a	b	a	a	a	a	b	a	b	a	b	b	b	a	a	b	b	a	a	b	b	b	a	a	a	a	a	a
Aradu_A01	Marker4095917	40.468	b	a	a	b	a	b	a	a	b	a	b	b	a	a	b	b	b	b	h	a	b	a	a	a	a	b	a	b	a	b	b	b	a	a	b	b	a	a	b	b	b	a	a	a	a	a	a
Aradu_A01	Marker4197496	40.81	b	a	a	b	a	b	a	a	b	a	b	b	a	a	b	b	b	b	h	a	b	a	a	a	a	b	a	b	a	b	b	b	a	a	b	b	a	a	b	b	b	a	a	a	a	a	a
Aradu_A01	Marker4208320	41.153	b	a	a	b	a	b	a	a	b	a	b	b	a	a	b	b	b	b	h	a	b	a	a	a	a	b	a	b	a	b	b	b	a	a	b	b	a	a	b	b	b	a	a	a	a	a	a
Aradu_A01	Marker4248848	41.495	b	a	a	b	a	b	a	a	b	a	b	b	a	a	b	b	b	b	h	a	b	a	a	a	a	b	a	b	a	b	b	b	a	a	b	b	a	a	b	b	b	a	a	a	a	a	a
Aradu_A01	Marker4173828	41.838	b	a	a	b	a	b	a	a	b	a	b	b	a	a	b	b	b	b	h	a	b	a	a	a	a	b	a	b	a	b	b	b	a	a	b	b	a	a	b	b	b	a	a	a	a	a	a
Aradu_A01	Marker4127502	42.18	b	a	a	b	a	b	a	a	b	a	b	b	a	a	b	b	b	b	b	a	b	a	a	a	a	b	a	b	a	b	b	b	a	a	b	b	a	a	b	b	b	a	a	a	a	a	a
Aradu_A01	Marker4276126	42.317	b	a	a	b	a	b	a	a	b	a	b	b	a	a	b	b	b	b	b	a	b	a	a	a	a	b	a	b	a	b	b	b	a	a	b	b	a	a	b	b	b	a	a	a	a	a	a
Aradu_A01	Marker4292661	42.454	b	a	a	b	a	b	a	a	b	a	b	b	a	a	b	b	b	b	b	a	b	a	a	a	a	b	a	b	a	b	b	b	a	a	b	b	a	a	b	b	b	a	a	a	a	a	a
Aradu_A01	Marker4231140	42.454	b	a	a	b	a	b	a	a	b	a	b	b	a	a	b	b	b	b	-	a	b	a	a	a	a	b	a	b	a	b	b	b	a	a	b	b	a	a	b	b	b	a	a	a	a	a	a
Aradu_A01	Marker4106844	42.591	b	a	a	b	a	b	a	a	b	a	b	b	a	a	b	b	b	b	b	a	b	a	a	a	a	b	a	b	a	b	b	b	a	a	b	b	a	a	b	b	b	a	a	a	a	a	a
Aradu_A01	Marker4171256	42.728	b	a	a	b	a	b	a	a	b	a	b	b	a	a	b	b	b	b	b	a	b	a	a	a	a	b	a	b	a	b	b	b	a	a	b	b	a	a	b	b	b	a	a	a	a	a	a
Aradu_A01	IPAHM_356	42.865	b	a	a	b	a	b	a	a	b	a	b	b	a	a	b	b	b	b	h	a	b	a	a	a	a	b	a	b	a	b	b	b	a	a	b	b	a	a	b	b	b	a	a	a	a	a	a
Aradu_A01	Marker4129878	43.347	b	a	a	b	a	b	a	a	b	a	b	b	a	a	b	b	b	b	a	a	b	a	a	a	a	b	a	b	a	b	b	b	a	a	b	b	a	a	b	b	b	a	a	a	a	a	a
Aradu_A01	Marker4220281	43.347	b	a	a	b	a	b	a	a	b	a	b	b	a	a	b	b	b	b	a	a	b	a	a	a	a	b	a	b	a	b	b	b	a	a	b	b	a	a	b	b	b	a	a	a	a	a	a
Aradu_A01	Marker4099188	43.484	b	a	a	b	a	b	a	a	b	a	b	b	a	a	b	b	b	b	a	a	b	a	a	a	a	b	a	b	a	b	b	b	a	a	b	b	a	a	b	b	b	a	a	a	a	a	a
Aradu_A01	Marker4174180	43.826	b	a	a	b	a	b	a	a	b	a	b	b	a	a	b	b	b	b	h	a	b	a	a	a	a	b	a	b	a	b	b	b	a	a	b	b	a	a	b	b	b	a	a	a	a	a	a
Aradu_A01	Marker4228943	44.169	b	a	a	b	a	b	a	a	b	a	b	b	a	a	b	b	b	b	h	a	b	a	a	a	a	b	a	b	a	b	b	b	a	a	b	b	a	a	b	b	b	a	a	a	a	a	a
Aradu_A01	Marker4113314	44.511	b	a	a	b	a	b	a	a	b	a	b	b	a	a	b	b	b	b	h	a	b	a	a	a	a	b	a	b	a	b	b	b	a	a	b	b	a	a	b	b	b	a	a	a	a	a	a
Aradu_A01	Marker4162664	44.648	b	a	a	b	a	b	a	a	b	a	b	b	a	a	b	b	b	b	h	a	b	a	a	a	a	b	a	b	a	b	b	b	a	a	b	b	a	a	b	b	b	a	a	a	a	a	a
Aradu_A01	Marker4152371	44.785	b	a	a	b	a	b	a	a	b	a	b	b	a	a	b	b	b	b	b	a	b	a	a	a	a	b	a	b	a	b	b	b	a	a	b	b	a	a	b	b	b	a	a	a	a	a	a
Aradu_A01	Marker4272250	44.785	b	a	a	b	a	b	a	a	b	a	b	b	a	a	b	b	b	b	b	a	b	a	a	a	a	b	a	b	a	b	b	b	a	a	b	b	a	a	b	b	b	a	a	a	a	a	a
Aradu_A01	Marker4187352	44.785	b	a	a	b	a	b	a	a	b	a	b	b	a	a	b	b	b	b	b	a	b	a	a	a	a	b	a	b	a	b	b	b	a	a	b	b	a	a	b	b	b	a	a	a	a	a	a
Aradu_A01	Marker4238836	44.785	b	a	a	b	a	b	a	a	b	a	b	b	a	a	b	b	b	b	b	a	b	a	a	a	a	b	a	b	a	b	b	b	a	a	b	b	a	a	b	b	b	a	a	a	a	a	a
Aradu_A01	Marker4201093	44.785	b	a	a	b	a	b	a	a	b	a	b	b	a	a	b	b	b	b	-	a	b	a	a	a	a	b	a	b	a	b	b	b	a	a	b	b	a	a	b	b	b	a	a	a	a	a	a
Aradu_A01	Marker4304344	45.133	b	a	a	b	a	b	a	a	b	a	b	b	a	a	b	b	b	b	b	a	b	a	a	a	a	b	a	b	a	b	b	b	a	a	b	b	a	a	b	b	b	a	a	a	a	a	a
Aradu_A01	Marker4096969	45.133	b	a	a	b	a	b	a	a	b	a	b	b	a	a	b	b	b	b	b	a	b	a	a	a	a	b	a	b	a	b	b	b	a	a	b	b	a	a	b	b	b	a	a	a	a	a	a
Aradu_A01	Marker4129888	45.133	b	a	a	b	a	b	a	a	b	a	b	b	a	a	b	b	b	b	b	a	b	a	a	a	a	b	a	b	a	b	b	b	a	a	b	b	a	a	b	b	b	a	a	a	a	a	a
Aradu_A01	Marker4173769	45.133	b	a	a	b	a	b	a	a	b	a	b	b	a	a	b	b	b	b	b	a	b	a	a	a	a	b	a	b	a	b	b	b	a	a	b	b	a	a	b	b	b	a	a	a	a	a	a
Aradu_A01	Marker4227022	45.133	b	a	a	b	a	b	a	a	b	a	b	b	a	a	b	b	b	b	-	a	b	a	a	a	a	b	a	b	a	b	b	b	a	a	b	b	a	a	b	b	b	a	a	a	a	a	a
Aradu_A01	Marker4264233	45.133	b	a	a	b	a	b	a	a	b	a	b	b	a	a	b	b	b	b	b	a	b	a	a	a	a	b	a	b	a	b	b	b	a	a	b	b	a	a	b	b	b	a	a	a	a	a	a
Aradu_A01	Marker4246125	45.133	b	a	a	b	a	b	a	a	b	a	b	b	a	a	b	b	b	b	b	a	b	a	a	a	a	b	a	b	a	b	b	b	a	a	b	b	a	a	b	b	b	a	a	a	a	a	a
Aradu_A01	Marker4109727	45.27	b	a	a	b	a	b	a	a	b	a	b	b	a	a	b	b	b	b	h	a	b	a	a	a	a	b	a	b	a	b	b	b	a	a	b	b	a	a	b	b	b	a	a	a	a	a	a
Aradu_A01	Marker4122599	45.407	b	a	a	b	a	b	a	a	b	a	b	b	a	a	b	b	b	b	h	a	b	a	a	a	a	b	a	b	a	b	b	b	a	a	b	b	a	a	b	b	b	a	a	a	a	a	a
Aradu_A01	Marker4261664	45.543	b	a	a	b	a	b	a	a	b	a	b	b	a	a	b	b	b	b	h	a	b	a	a	a	a	b	a	b	a	b	b	b	a	a	b	b	a	a	b	b	b	a	a	a	a	a	a
Aradu_A01	Marker4258629	45.68	b	a	a	b	a	b	a	a	b	a	b	b	a	a	b	b	b	b	h	a	b	a	a	a	a	b	a	b	a	b	b	b	a	a	b	b	a	a	b	b	b	a	a	a	a	a	a
Aradu_A01	Marker4138425	45.817	b	a	a	b	a	b	a	a	b	a	b	b	a	a	b	b	b	b	h	a	b	a	a	a	a	b	a	b	a	b	b	b	a	a	b	b	a	a	b	b	b	a	a	a	a	a	a
Aradu_A01	Marker4263632	45.954	b	a	a	b	a	b	a	a	b	a	b	b	a	a	b	b	b	b	h	a	b	a	a	a	a	b	a	b	a	b	b	b	a	a	b	b	a	a	b	b	b	a	a	a	a	a	a
Aradu_A01	Marker4126617	46.091	b	a	a	b	a	b	a	a	b	a	b	b	a	a	b	b	b	b	h	a	b	a	a	a	a	b	a	b	a	b	b	b	a	a	b	b	a	a	b	b	b	a	a	a	a	a	a
Aradu_A01	Marker4103545	46.228	b	a	a	b	a	b	a	a	b	a	b	b	a	a	b	b	b	b	h	a	b	a	a	a	a	b	a	b	a	b	b	b	a	a	b	b	a	a	b	b	b	a	a	a	a	a	a
Aradu_A01	Marker4174211	46.228	b	a	a	b	a	b	a	a	b	a	b	b	a	a	b	b	b	b	-	a	b	a	a	a	a	b	a	b	a	b	b	b	a	a	b	b	a	a	b	b	b	a	a	a	a	a	a
Aradu_A01	Marker4144961	46.228	b	a	a	b	a	b	a	a	b	a	b	b	a	a	b	b	b	b	-	a	b	a	a	a	a	b	a	b	a	b	b	b	a	a	b	b	a	a	b	b	b	a	a	a	a	a	a
Aradu_A01	Marker4305643	46.228	b	a	a	b	a	b	a	a	b	a	b	b	a	a	b	b	b	b	-	a	b	a	a	a	a	b	a	b	a	b	b	b	a	a	b	b	a	a	b	b	b	a	a	a	a	a	a
Aradu_A01	Marker4306091	46.365	b	a	a	b	a	b	a	a	b	a	b	b	a	a	b	b	b	b	h	a	b	a	a	a	a	b	a	b	a	b	b	b	a	a	b	b	a	a	b	b	b	a	a	a	a	a	a
Aradu_A01	Marker4131403	46.708	b	a	a	b	a	b	a	a	b	a	b	b	a	a	b	b	b	b	h	a	b	a	a	a	a	b	a	b	a	b	b	b	a	a	b	b	a	a	b	b	b	a	a	a	a	a	a
Aradu_A01	Marker4294617	47.05	b	a	a	b	a	b	a	a	b	a	b	b	a	a	b	b	b	b	h	a	b	a	a	a	a	b	a	b	a	b	b	b	a	a	b	b	a	a	b	b	b	a	a	a	a	a	a
Aradu_A01	Marker4290116	47.393	b	a	a	b	a	b	a	a	b	a	b	b	a	a	b	b	b	b	h	a	b	a	a	a	a	b	a	b	a	b	b	b	a	a	b	b	a	a	b	b	b	a	a	a	a	a	a
Aradu_A01	Marker4278183	47.735	b	a	a	b	a	b	a	a	b	a	b	b	a	a	b	b	b	b	h	a	b	a	a	a	a	b	a	b	a	b	b	b	a	a	b	b	a	a	b	b	b	a	a	a	a	a	a
Aradu_A01	Marker4271472	48.078	b	a	a	b	a	b	a	a	b	a	b	b	a	a	b	b	b	b	h	a	b	a	a	a	a	b	a	b	a	b	b	b	a	a	b	b	a	a	b	b	b	a	a	a	a	a	a
Aradu_A01	Marker4254638	48.42	b	a	a	b	a	b	a	a	b	a	b	b	a	a	b	b	b	b	h	a	b	a	a	a	a	b	a	b	a	b	b	b	a	a	b	b	a	a	b	b	b	a	a	a	a	a	a
Aradu_A01	Marker4227693	48.763	b	a	a	b	a	b	a	a	b	a	b	b	a	a	b	b	b	b	h	a	b	a	a	a	a	b	a	b	a	b	b	b	a	a	b	b	a	a	b	b	b	a	a	a	a	a	a
Aradu_A01	Marker4147454	49.105	b	a	a	b	a	b	a	a	b	a	b	b	a	a	b	b	b	b	h	a	b	a	a	a	a	b	a	b	a	b	b	b	a	a	b	b	a	a	b	b	b	a	a	a	a	a	a
Aradu_A01	Marker4135840	49.242	b	a	a	b	a	b	a	a	b	a	b	b	a	a	b	b	b	b	h	a	b	a	a	a	a	b	a	b	a	b	b	b	a	a	b	b	a	a	b	b	b	a	a	a	a	a	a
Aradu_A01	Marker4112797	49.379	b	a	a	b	a	b	a	a	b	a	b	b	a	a	b	b	b	b	a	a	b	a	a	a	a	b	a	b	a	b	b	b	a	a	b	b	a	a	b	b	b	a	a	a	a	a	a
Aradu_A01	Marker4235936	49.379	b	a	a	b	a	b	a	a	b	a	b	b	a	a	b	b	b	b	a	a	b	a	a	a	a	b	a	b	a	b	b	b	a	a	b	b	a	a	b	b	b	a	a	a	a	a	a
Aradu_A01	Marker4218487	49.516	b	a	a	b	a	b	a	a	b	a	b	b	a	a	b	b	b	b	a	a	b	a	a	a	a	b	a	b	a	b	b	b	a	a	b	b	a	a	b	b	b	a	a	a	a	a	a
Aradu_A01	Marker4183595	49.653	b	a	a	b	a	b	a	a	b	a	b	b	a	a	b	b	b	b	a	a	b	a	a	a	a	b	a	b	a	b	b	b	a	a	b	b	a	a	b	b	b	a	a	a	a	a	a
Aradu_A01	Marker4170109	49.79	b	a	a	b	a	b	a	a	b	a	b	b	a	a	b	b	b	b	a	a	b	a	a	a	a	b	a	b	a	b	b	b	a	a	b	b	a	a	b	b	b	a	a	a	a	a	a
Aradu_A01	Marker4103497	49.927	b	a	a	b	a	b	a	a	b	a	b	b	a	a	b	b	b	b	a	a	b	a	a	a	a	b	a	b	a	b	b	b	a	a	b	b	a	a	b	b	b	a	a	a	a	a	a
Aradu_A01	Marker4220217	50.27	b	a	a	b	a	b	a	a	b	a	b	b	a	a	b	b	b	b	a	a	b	a	a	a	a	b	a	b	a	b	b	b	a	a	b	b	a	a	b	b	b	a	a	a	a	a	a
Aradu_A01	Marker4201655	50.612	b	a	a	b	a	b	a	a	b	a	b	b	a	a	b	b	b	b	a	a	b	a	a	a	a	b	a	b	a	b	b	b	a	a	b	b	a	a	b	b	b	a	a	a	a	a	a
Aradu_A01	Marker4300103	50.749	b	a	a	b	a	b	a	a	b	a	b	b	a	a	b	b	b	b	h	a	b	a	a	a	a	b	a	b	a	b	b	b	a	a	b	b	a	a	b	b	b	a	a	a	a	a	a
Aradu_A01	Marker4121348	51.092	b	a	a	b	a	b	a	a	b	a	b	b	a	a	b	b	b	b	h	a	b	a	a	a	a	b	a	b	a	b	b	b	a	a	b	b	a	a	b	b	b	a	a	a	a	a	a
Aradu_A01	Marker4127992	51.434	b	a	a	b	a	b	a	a	b	a	b	b	a	a	b	b	b	b	b	a	b	a	a	a	a	b	a	b	a	b	b	b	a	a	b	b	a	a	b	b	b	a	a	a	a	a	a
Aradu_A01	Marker4290156	51.571	b	a	a	b	a	b	a	a	b	a	b	b	a	a	b	b	b	b	b	a	b	a	a	a	a	b	a	b	a	b	b	b	a	a	b	b	a	a	b	b	b	a	a	a	a	a	a
Aradu_A01	Marker4168740	51.708	b	a	a	b	a	b	a	a	b	a	b	b	a	a	b	b	b	b	b	a	b	a	a	a	a	b	a	b	a	b	b	b	a	a	b	b	a	a	b	b	b	a	a	a	a	a	a
Aradu_A01	Marker4151063	51.845	b	a	a	b	a	b	a	a	b	a	b	b	a	a	b	b	b	b	b	a	b	a	a	a	a	b	a	b	a	b	b	b	a	a	b	b	a	a	b	b	b	a	a	a	a	a	a
Aradu_A01	Marker4229055	51.845	b	a	a	b	a	b	a	a	b	a	b	b	a	a	b	b	b	b	b	a	b	a	a	a	a	b	a	b	a	b	b	b	a	a	b	b	a	a	b	b	b	a	a	a	a	a	a
Aradu_A01	Marker4157427	51.982	b	a	a	b	a	b	a	a	b	a	b	b	a	a	b	b	b	b	b	a	b	a	a	a	a	b	a	b	a	b	b	b	a	a	b	b	a	a	b	b	b	a	a	a	a	a	a
Aradu_A01	Marker4230998	52.119	b	a	a	b	a	b	a	a	b	a	b	b	a	a	b	b	b	b	b	a	b	a	a	a	a	b	a	b	a	b	b	b	a	a	b	b	a	a	b	b	b	a	a	a	a	a	a
Aradu_A01	Marker4218549	52.256	b	a	a	b	a	b	a	a	b	a	b	b	a	a	b	b	b	b	b	a	b	a	a	a	a	b	a	b	a	b	b	b	a	a	b	b	a	a	b	b	b	a	a	a	a	a	a
Aradu_A01	Marker4176740	52.598	b	a	a	b	a	b	a	a	b	a	b	b	a	a	b	b	b	b	h	a	b	a	a	a	a	b	a	b	a	b	b	b	a	a	b	b	a	a	b	b	b	a	a	a	a	a	a
Aradu_A01	Marker4104947	52.941	b	a	a	b	a	b	a	a	b	a	b	b	a	a	b	b	b	b	h	a	b	a	a	a	a	b	a	b	a	b	b	b	a	a	b	b	a	a	b	b	b	a	a	a	a	a	a
Aradu_A01	Marker4271002	53.42	b	a	a	b	a	b	a	a	b	a	b	b	a	a	b	b	b	b	h	a	b	a	a	a	a	b	a	b	a	b	b	b	a	a	b	b	a	a	b	b	b	a	a	a	a	a	a
Aradu_A01	Marker4116674	53.9	b	a	a	b	a	b	a	a	b	a	b	b	a	a	b	b	b	b	h	a	b	a	a	a	a	b	a	b	a	b	b	b	a	a	b	b	a	a	b	b	b	a	a	a	a	a	a
Aradu_A01	Marker4164282	54.379	b	a	a	b	a	b	a	a	b	a	b	b	a	a	b	b	b	b	h	a	b	a	a	a	a	b	a	b	a	b	b	b	a	a	b	b	a	a	b	b	b	a	a	a	a	a	a
Aradu_A01	Marker4222631	54.859	b	a	a	b	a	b	a	a	b	a	b	b	a	a	b	b	b	b	h	a	b	a	a	a	a	b	a	b	a	b	b	b	a	a	b	b	a	a	b	b	b	a	a	a	a	a	a
Aradu_A01	Marker4254551	55.338	b	a	a	b	a	b	a	a	b	a	b	b	a	a	b	b	b	b	h	a	b	a	a	a	a	b	a	b	a	b	b	b	a	a	b	b	a	a	b	b	b	a	a	a	a	a	a
Aradu_A01	Marker4180334	55.818	b	a	a	b	a	b	a	a	b	a	b	b	a	a	b	b	b	b	b	a	b	a	a	a	a	b	a	b	a	b	b	b	a	a	b	b	a	a	b	b	b	a	a	a	a	a	a
Aradu_A01	Marker4255748	56.16	b	a	a	b	a	b	a	a	b	a	b	b	a	a	b	b	b	b	b	a	b	a	a	a	a	b	a	b	a	b	b	b	a	a	b	b	a	a	b	b	b	a	a	a	a	a	a
Aradu_A01	Marker4164763	56.503	b	a	a	b	a	b	a	a	b	a	b	b	a	a	b	b	b	b	b	a	b	a	a	a	a	b	a	b	a	b	b	b	a	a	b	b	a	a	b	b	b	a	a	a	a	a	a
Aradu_A01	Marker4251132	56.845	b	a	a	b	a	b	a	a	b	a	b	b	a	a	b	b	b	b	b	a	b	a	a	a	a	b	a	b	a	b	b	b	a	a	b	b	a	a	b	b	b	a	a	a	a	a	a
Aradu_A01	Marker4189109	56.982	b	a	a	b	a	b	a	a	b	a	b	b	a	a	b	b	b	b	b	a	b	a	a	a	a	b	a	b	a	b	b	b	a	a	b	b	a	a	b	b	b	a	a	a	a	a	a
Aradu_A01	Marker4172108	57.119	b	a	a	b	a	b	a	a	b	a	b	b	a	a	b	b	b	b	b	a	b	a	a	a	a	b	a	b	a	b	b	b	a	a	b	b	a	a	b	b	b	a	a	a	a	a	a
Aradu_A01	Marker4156107	57.256	b	a	a	b	a	b	a	a	b	a	b	b	a	a	b	b	b	b	b	a	b	a	a	a	a	b	a	b	a	b	b	b	a	a	b	b	a	a	b	b	b	a	a	a	a	a	a
Aradu_A01	Marker4098562	57.393	b	a	a	b	a	b	a	a	b	a	b	b	a	a	b	b	b	b	b	a	b	a	a	a	a	b	a	b	a	b	b	b	a	a	b	b	a	a	b	b	b	a	a	a	a	a	a
Aradu_A01	Marker4306084	57.53	b	a	a	b	a	b	a	a	b	a	b	b	a	a	b	b	b	b	b	a	b	a	a	a	a	b	a	b	a	b	b	b	a	a	b	b	a	a	b	b	b	a	a	a	a	a	a
Aradu_A01	IPAHM_109	57.667	b	a	a	b	a	b	a	a	b	a	b	b	a	a	b	b	b	b	b	a	b	a	a	a	a	b	a	b	a	b	b	b	a	a	b	b	a	a	b	b	b	a	a	a	a	a	a
Aradu_A01	Marker4141705	57.667	b	a	a	b	a	b	a	a	b	a	b	b	a	a	b	b	b	b	b	a	b	a	a	a	a	b	a	b	a	b	b	b	a	a	b	b	a	a	b	b	b	a	a	a	a	a	a
Aradu_A01	Marker4169844	57.667	b	a	a	b	a	b	a	a	b	a	b	b	a	a	b	b	b	b	b	a	b	a	a	a	a	b	a	b	a	b	b	b	a	a	b	b	a	a	b	b	b	a	a	a	a	a	a
Aradu_A01	Marker4193595	57.667	b	a	a	b	a	b	a	a	b	a	b	b	a	a	b	b	b	b	b	a	b	a	a	a	a	b	a	b	a	b	b	b	a	a	b	b	a	a	b	b	b	a	a	a	a	a	a
Aradu_A01	Marker4287899	57.667	b	a	a	b	a	b	a	a	b	a	b	b	a	a	b	b	b	b	b	a	b	a	a	a	a	b	a	b	a	b	b	b	a	a	b	b	a	a	b	b	b	a	a	a	a	a	a
Aradu_A01	Marker4274966	57.804	-	a	a	b	a	b	a	a	b	a	b	b	a	a	b	b	b	b	b	a	b	a	a	a	a	b	a	b	a	b	b	b	a	a	b	b	a	a	b	b	b	a	a	a	a	a	a
Aradu_A01	Marker4197125	57.941	b	a	a	b	a	b	a	a	b	a	b	b	a	a	b	b	b	b	b	a	b	a	a	a	a	b	a	b	a	b	b	b	a	a	b	b	a	a	b	b	b	a	a	a	a	a	a
Aradu_A01	Marker4250368	59.127	b	a	a	b	a	b	a	a	b	a	b	b	a	a	b	b	b	b	b	a	b	a	b	a	a	b	a	b	a	b	b	b	a	a	b	b	a	a	b	b	b	b	a	a	a	a	a
Aradu_A01	Marker4199552	59.814	b	a	a	b	a	b	a	a	b	a	b	b	a	a	b	b	b	b	h	a	b	a	b	a	a	b	a	b	a	b	b	b	a	a	b	b	a	a	b	b	b	b	a	a	a	a	a
Aradu_A01	Marker4206884	61.772	b	a	a	b	a	b	a	a	b	a	b	b	a	a	b	b	b	b	h	a	b	a	b	a	a	b	a	b	a	b	b	b	a	a	b	b	a	a	b	b	b	b	a	a	a	a	a
Aradu_A01	Marker4139364	63.194	a	a	a	b	a	b	a	a	b	a	b	b	-	a	b	b	b	b	a	a	b	a	-	a	a	b	a	b	a	b	b	b	a	a	b	b	a	a	b	b	b	b	a	a	a	a	a
Aradu_A01	Marker4138449	63.913	a	a	a	b	a	b	a	b	b	a	b	b	a	a	b	b	b	b	b	a	b	a	b	a	a	b	a	b	a	b	b	b	a	a	b	b	a	a	b	b	b	b	a	a	-	a	a
Aradu_A01	Marker4133871	65.906	a	a	a	b	a	b	a	b	b	a	b	b	b	a	b	b	b	b	a	a	b	a	b	a	a	b	a	b	a	b	b	b	a	a	b	b	a	a	b	b	b	b	a	a	a	a	a
Aradu_A01	Marker4165664	68.975	a	a	a	b	a	b	a	b	b	a	a	b	b	a	b	b	b	b	h	a	b	a	b	a	a	b	a	b	a	b	b	b	a	a	b	b	a	a	b	b	b	b	a	a	a	a	a
Aradu_A01	Marker4300883	69.875	-	a	a	b	a	b	a	b	b	a	a	b	b	-	b	b	b	b	a	a	b	a	b	a	a	b	a	b	a	b	b	b	a	a	b	b	a	a	b	b	-	b	a	a	a	a	a
Aradu_A01	pPGPseq4A6	76.68	a	a	a	b	a	b	a	b	b	a	a	b	b	a	b	b	b	b	a	a	b	a	b	a	a	b	a	b	a	a	b	b	a	a	b	a	a	a	b	-	a	b	a	a	b	a	a
Aradu_A01	Marker4283321	80.741	a	a	a	b	a	b	a	b	b	a	a	b	b	b	b	b	b	b	a	a	b	a	b	a	a	b	a	b	a	a	b	b	a	a	b	a	a	a	b	a	a	b	a	a	b	a	a
Aradu_A01	Marker4124580	81.453	a	a	a	b	a	b	a	b	b	a	a	b	b	b	b	b	b	b	-	a	b	a	b	a	a	b	a	b	-	-	b	b	a	a	b	a	a	a	b	a	a	b	a	a	b	a	a
Aradu_A01	Marker4155054	81.796	a	a	a	b	a	b	a	b	b	a	a	b	b	b	b	b	b	b	h	a	b	a	b	a	a	b	a	b	a	a	b	b	a	a	b	a	a	a	b	a	a	b	a	a	b	a	a
Aradu_A01	Marker4226734	82.275	a	a	a	b	a	b	a	b	b	a	a	b	b	b	b	b	b	b	a	a	b	a	b	a	a	b	a	b	a	a	b	b	a	a	b	a	a	a	b	a	a	b	a	a	b	a	a
Aradu_A01	Marker4268082	82.618	a	a	a	b	a	b	a	b	b	a	a	b	b	b	b	b	b	b	a	a	b	a	b	a	a	b	a	b	a	a	b	b	a	a	b	a	a	a	b	a	a	b	a	a	b	a	a
Aradu_A01	Marker4271579	83.485	a	a	a	b	a	b	a	b	b	a	a	b	b	b	b	b	b	b	-	a	b	a	b	a	a	b	a	b	a	a	b	b	a	a	b	a	a	a	b	a	a	b	a	a	b	a	a
Aradu_A01	Marker4204129	88.241	a	a	a	b	a	b	a	b	b	a	a	b	b	b	b	b	b	b	a	a	b	a	b	a	b	b	a	b	a	a	b	b	a	a	b	b	a	a	b	a	a	b	a	a	b	b	a
Aradu_A01	Marker4223868	88.94	a	a	a	b	a	b	a	b	b	a	a	b	b	b	b	b	b	b	-	a	b	a	b	a	b	b	a	b	a	a	b	b	a	a	b	b	a	a	b	a	a	b	a	a	b	b	a
Aradu_A01	Marker4244698	93.181	a	a	a	b	a	b	a	b	b	a	a	b	b	b	b	b	b	b	a	a	b	a	b	a	b	b	a	b	b	a	b	b	a	a	b	b	a	a	b	a	a	b	a	a	b	b	a
Aradu_A01	TC20E08	102.642	a	a	a	b	a	b	a	b	b	a	b	b	b	b	b	b	b	b	a	a	b	a	b	a	b	b	a	b	b	b	b	b	a	a	b	b	a	a	b	a	a	b	b	a	b	a	a
Aradu_A01	FI293763	108.925	a	a	a	b	a	b	a	b	b	a	b	b	b	b	b	b	b	b	a	a	b	a	b	a	a	b	a	b	b	b	b	b	a	a	b	b	a	a	b	a	b	b	a	a	b	a	a
Aradu_A01	GM1992	113.483	a	a	a	b	a	b	a	b	b	a	a	b	b	b	b	b	b	b	a	a	b	a	b	a	b	b	a	b	b	b	b	b	a	a	b	a	a	a	b	a	b	b	a	a	b	a	a
Aradu_A01	Marker4160519	116.003	a	a	a	b	a	b	a	b	b	a	a	b	b	b	b	b	b	b	a	a	b	a	b	a	b	b	a	b	b	b	b	b	a	a	b	a	a	a	b	a	b	b	a	a	b	a	a
Aradu_A02	Marker1624556	0	b	a	b	b	a	a	b	b	b	a	a	b	b	a	b	b	b	b	b	a	b	a	b	b	a	b	a	a	a	a	b	a	b	a	a	b	a	a	a	b	b	b	a	b	a	b	b
Aradu_A02	Marker1643428	1.187	b	a	b	b	a	a	b	b	b	a	a	b	b	a	b	b	b	b	a	a	b	a	b	b	a	b	a	a	a	a	b	a	b	a	a	b	a	a	a	b	b	b	a	b	a	b	b
Aradu_A02	Marker1587572	1.681	b	a	b	b	a	a	b	b	b	a	a	b	b	a	b	b	b	b	a	a	b	-	b	b	a	b	a	a	a	a	b	a	b	a	a	b	a	a	a	b	b	b	a	b	a	b	b
Aradu_A02	Marker1575455	4.501	b	a	b	b	a	a	b	b	b	a	a	b	b	a	b	b	b	b	a	a	b	b	b	b	a	b	a	a	a	a	b	a	b	a	a	b	a	a	a	b	a	b	b	b	a	b	b
Aradu_A02	Marker1572495	4.985	b	a	b	b	a	a	b	b	b	a	a	b	b	a	b	b	b	b	a	a	b	b	b	b	a	b	a	a	a	a	b	a	b	a	a	b	a	a	a	b	a	b	a	b	a	b	b
Aradu_A02	Marker1665771	5.837	b	a	b	b	a	a	b	b	b	a	a	b	-	-	b	b	b	b	a	a	b	b	b	b	a	b	a	a	a	a	b	a	a	a	a	b	a	a	a	b	a	b	a	b	a	b	b
Aradu_A02	Marker1612767	22.275	b	a	b	b	b	a	b	b	b	b	a	b	b	b	b	b	b	b	h	a	a	b	b	b	a	b	b	a	b	a	b	a	a	b	a	a	a	b	a	a	a	b	b	b	a	b	b
Aradu_A02	Marker1558049	26.458	b	b	b	b	b	a	b	b	b	b	a	b	b	b	-	b	b	a	b	a	a	b	b	b	a	-	b	-	b	-	b	a	a	b	a	a	a	b	a	a	a	a	b	b	a	b	b
Aradu_A02	Marker1615704	28.135	b	b	b	b	b	a	b	b	b	b	a	b	a	b	b	b	b	a	h	a	a	b	b	b	a	b	b	b	b	b	b	a	a	b	a	a	a	b	a	a	a	a	b	b	a	b	b
Aradu_A02	Marker1542326	29.605	b	-	b	b	b	a	b	b	b	b	a	b	a	b	a	b	b	a	b	a	-	b	b	b	a	b	b	b	b	b	b	a	a	b	a	a	a	b	a	-	a	a	b	b	a	b	b
Aradu_A02	Marker1554397	31.765	b	b	b	b	b	a	b	b	b	b	a	b	a	b	a	b	b	a	b	a	a	b	b	b	a	a	b	b	b	b	b	a	a	b	a	b	a	b	a	a	a	a	b	b	a	b	b
Aradu_A02	Marker1541066	32.108	b	b	b	b	b	a	b	b	b	b	a	b	a	b	a	b	b	a	b	a	a	b	b	b	a	a	b	b	b	b	b	a	a	b	a	b	a	b	a	a	a	a	b	b	a	b	b
Aradu_A02	Marker1670064	34.065	b	b	b	b	b	a	b	b	b	b	a	b	a	b	a	b	b	a	h	a	a	b	b	b	a	a	b	b	b	b	b	a	a	b	a	b	a	b	a	a	b	a	b	b	a	b	b
Aradu_A02	Marker1552049	34.911	b	b	b	b	b	a	b	b	b	b	a	b	a	b	a	b	b	a	b	a	a	b	b	b	a	a	b	b	b	b	b	a	a	b	a	b	a	b	a	-	b	a	b	b	a	b	b
Aradu_A02	Marker1590284	35.048	b	b	b	b	b	a	b	b	b	b	a	b	a	b	a	b	b	a	b	a	a	b	b	b	a	a	b	b	b	b	b	a	a	b	a	b	a	b	a	a	b	a	b	b	a	b	b
Aradu_A02	Marker1562114	35.528	b	b	b	b	b	a	b	b	b	b	a	b	a	b	a	b	b	a	h	a	a	b	b	b	a	a	b	b	b	b	b	a	a	b	a	b	a	b	a	a	b	a	b	b	a	b	b
Aradu_A02	Marker1647117	36.565	b	b	b	b	b	a	b	b	b	b	a	b	a	b	a	b	b	a	h	a	a	b	b	b	a	a	b	b	b	a	b	a	a	b	a	b	a	b	a	a	b	a	b	b	a	b	b
Aradu_A02	Marker1595943	37.257	b	b	b	b	b	a	b	b	b	b	a	b	a	b	a	b	b	a	h	a	a	b	b	b	a	a	b	b	b	a	b	a	a	b	a	b	a	b	a	a	-	a	b	b	a	b	b
Aradu_A02	Marker1666398	37.599	b	b	b	b	b	a	b	b	b	b	a	b	a	b	a	b	b	a	b	a	a	b	b	b	a	a	b	b	b	a	b	a	a	b	a	b	a	b	a	a	b	a	b	b	a	b	b
Aradu_A02	Marker1516993	38.086	b	b	b	b	b	a	b	b	b	b	a	b	a	b	a	b	b	a	a	a	a	b	b	b	a	a	b	b	b	-	b	a	a	b	a	b	a	b	a	a	b	a	b	b	a	b	b
Aradu_A02	Marker1595934	38.223	b	b	b	b	b	a	b	b	b	b	a	b	a	b	a	b	b	a	a	a	a	b	b	b	a	a	b	b	b	a	b	a	a	b	a	b	a	b	a	a	b	a	b	b	a	b	b
Aradu_A02	Marker1561192	38.57	b	b	b	b	b	a	b	b	b	b	a	b	a	b	a	b	b	a	a	a	a	b	b	b	a	a	b	b	b	a	b	a	a	b	a	b	a	b	a	a	b	a	b	b	a	b	b
Aradu_A02	Marker1527017	39.619	b	b	b	b	b	a	b	b	b	b	a	b	a	b	a	b	b	a	a	a	a	b	b	b	a	a	b	b	b	a	b	a	a	b	a	b	a	b	a	a	b	a	b	b	a	b	b
Aradu_A02	Marker1675112	39.756	b	b	b	b	b	a	b	b	b	b	a	b	a	b	a	b	b	a	a	a	a	b	b	b	a	a	b	b	b	a	b	a	a	b	a	b	a	b	a	a	b	a	b	b	a	b	b
Aradu_A02	Marker1554963	39.893	b	b	b	b	b	a	b	b	b	b	a	b	a	b	a	b	b	a	a	a	a	b	b	b	a	a	b	b	b	a	b	a	a	b	a	b	a	b	a	a	b	a	b	b	a	b	b
Aradu_A02	Marker1604773	40.373	b	b	b	b	b	a	b	b	b	b	a	b	a	b	a	b	b	a	h	a	a	b	b	b	a	a	b	b	b	a	b	a	a	b	a	b	a	b	a	a	b	a	b	b	a	b	b
Aradu_A02	Marker1568831	40.852	b	b	b	b	b	a	b	b	b	b	a	b	a	b	a	b	b	a	h	a	a	b	b	b	a	a	b	b	b	a	b	a	a	b	a	b	a	b	a	a	b	a	b	b	a	b	b
Aradu_A02	Marker1542235	41.332	b	b	b	b	b	a	b	b	b	b	a	b	a	b	a	b	b	a	b	a	a	b	b	b	a	a	b	b	b	a	b	a	a	b	a	b	a	b	a	a	b	a	b	b	a	b	b
Aradu_A02	Marker1654328	42.156	b	b	b	b	b	a	b	b	b	b	a	b	a	b	a	b	b	a	h	a	a	b	b	b	a	a	b	b	b	a	b	a	a	b	a	b	a	b	a	a	b	a	b	b	a	b	b
Aradu_A02	Marker1628252	42.636	b	b	b	b	b	a	b	b	b	b	a	b	a	b	a	b	b	a	h	a	a	b	b	b	a	a	b	b	b	a	b	a	a	b	a	b	a	b	a	a	b	a	b	b	a	b	b
Aradu_A02	Marker1517694	43.482	b	b	b	b	b	a	b	b	b	b	a	b	a	b	a	b	b	a	b	a	a	b	b	b	a	a	b	b	b	a	b	a	a	b	a	b	a	b	a	a	b	a	b	b	a	b	b
Aradu_A02	Marker1593068	43.971	b	b	b	b	b	a	b	b	b	b	a	b	a	b	a	b	b	a	b	a	a	b	b	b	a	a	b	b	b	a	b	a	a	b	a	b	a	b	a	a	b	a	b	b	a	b	b
Aradu_A02	Marker1516474	44.453	b	b	b	b	b	a	b	b	b	b	a	b	a	b	a	b	b	a	b	a	a	b	b	b	a	a	b	b	b	a	b	a	a	b	a	b	a	b	a	a	b	a	b	b	a	b	b
Aradu_A02	Marker1565565	44.798	b	b	b	b	b	a	b	b	b	b	a	b	a	b	a	b	b	a	b	a	a	b	b	b	a	a	b	b	b	a	b	a	a	b	a	b	a	b	a	a	b	a	b	b	a	b	b
Aradu_A02	Marker1609642	44.935	b	b	b	b	b	a	b	b	b	b	a	b	a	b	a	b	b	a	-	a	a	b	b	b	a	a	b	b	b	a	b	a	a	b	a	b	a	b	a	a	b	a	b	b	a	b	b
Aradu_A02	Marker1577102	44.935	b	b	b	b	b	a	b	b	b	b	a	b	a	b	a	b	b	a	h	a	a	b	b	b	a	a	b	b	b	a	b	a	a	b	a	b	a	b	a	a	b	a	b	b	a	b	b
Aradu_A02	Marker1589286	45.072	b	b	b	b	b	a	b	b	b	b	a	b	a	b	a	b	b	a	-	a	a	b	b	b	a	a	b	b	b	a	b	a	a	b	a	b	a	b	a	a	b	a	b	b	a	b	b
Aradu_A02	Marker1645968	45.209	b	b	b	b	b	a	b	b	b	b	a	b	a	b	a	b	b	a	h	a	a	b	b	b	a	a	b	b	b	a	b	a	a	b	a	b	a	b	a	a	b	a	b	b	a	b	b
Aradu_A02	Marker1535610	45.551	b	b	b	b	b	a	b	b	b	b	a	b	a	b	a	b	b	a	h	a	a	b	b	b	a	a	b	b	b	a	b	a	a	b	a	b	a	b	a	a	b	a	b	b	a	b	b
Aradu_A02	Marker1603336	46.031	b	b	b	b	b	a	b	b	b	b	a	b	a	b	a	b	b	a	h	a	a	b	b	b	a	a	b	b	b	a	b	a	a	b	a	b	a	b	a	a	b	a	b	b	a	b	b
Aradu_A02	Marker1540312	46.51	b	b	b	b	b	a	b	b	b	b	a	b	a	b	a	b	b	a	h	a	a	b	b	b	a	a	b	b	b	a	b	a	a	b	a	b	a	b	a	a	b	a	b	b	a	b	b
Aradu_A02	Marker1526856	46.853	b	b	b	b	b	a	b	b	b	b	a	b	a	b	a	b	b	a	b	a	a	b	b	b	a	a	b	b	b	a	b	a	a	b	a	b	a	b	a	a	b	a	b	b	a	b	b
Aradu_A02	Marker1572612	46.853	b	b	b	b	b	a	b	b	b	b	a	b	a	b	a	b	b	a	b	a	a	b	b	b	a	a	b	b	b	a	b	a	a	b	a	b	a	b	a	a	b	a	b	b	a	b	b
Aradu_A02	Marker1608236	46.853	b	b	b	b	b	a	b	b	b	b	a	b	a	b	a	b	b	a	b	a	a	b	b	b	a	a	b	b	b	a	b	a	a	b	a	b	a	b	a	a	b	a	b	b	a	b	b
Aradu_A02	Marker1644469	46.853	b	b	b	b	b	a	b	b	b	b	a	b	a	b	a	b	b	a	b	a	a	b	b	b	a	a	b	b	b	a	b	a	a	b	a	b	a	b	a	a	b	a	b	b	a	b	b
Aradu_A02	Marker1565539	46.853	b	b	b	b	b	a	b	b	b	b	a	b	a	b	a	b	b	a	b	a	a	b	b	b	a	a	b	b	b	a	b	a	a	b	a	b	a	b	a	a	b	a	b	b	a	b	b
Aradu_A02	Marker1555630	46.99	b	b	b	b	b	a	b	b	b	b	a	b	a	b	a	b	b	a	b	a	a	b	b	b	a	a	b	b	b	a	b	a	a	b	a	b	a	b	a	a	b	a	b	b	a	b	b
Aradu_A02	Marker1600668	47.126	b	b	b	b	b	a	b	b	b	b	a	b	a	b	a	b	b	a	b	a	a	b	b	b	a	a	b	b	b	a	b	a	a	b	a	b	a	b	a	a	b	a	b	b	a	b	b
Aradu_A02	Marker1594642	47.263	b	b	b	b	b	a	b	b	b	b	a	b	a	b	a	b	b	a	b	a	a	b	b	b	a	a	b	b	b	a	b	a	a	b	a	b	a	b	a	a	b	a	b	b	a	b	b
Aradu_A02	Marker1593499	47.4	b	b	b	b	b	a	b	b	b	b	a	b	a	b	a	b	b	a	b	a	a	b	b	b	a	a	b	b	b	a	b	a	a	b	a	b	a	b	a	a	b	a	b	b	a	b	b
Aradu_A02	Marker1558998	47.4	b	b	b	b	b	a	b	b	b	b	a	b	a	b	a	b	b	a	b	a	a	b	b	b	a	a	b	b	b	a	b	a	a	b	a	b	a	b	a	a	b	a	b	b	a	b	b
Aradu_A02	Marker1608187	47.4	b	b	b	b	b	a	b	b	b	b	a	b	a	b	a	b	b	a	b	a	a	b	b	b	a	a	b	b	b	a	b	a	a	b	a	b	a	b	a	a	b	a	b	b	a	b	b
Aradu_A02	Marker1521929	47.537	b	b	b	b	b	a	b	b	b	b	a	b	a	b	a	b	b	a	b	a	a	b	b	b	a	a	b	b	b	a	b	a	a	b	a	b	a	b	a	a	b	a	b	b	a	b	b
Aradu_A02	Marker1544751	47.674	b	b	b	b	b	a	b	b	b	b	a	b	a	b	a	b	b	a	b	a	a	b	b	b	a	a	b	b	b	a	b	a	a	b	a	b	a	b	a	a	b	a	b	b	a	b	b
Aradu_A02	Marker1598416	48.017	b	b	b	b	b	a	b	b	b	b	a	b	a	b	a	b	b	a	b	a	a	b	b	b	a	a	b	b	b	a	b	a	a	b	a	b	a	b	a	a	b	a	b	b	a	b	b
Aradu_A02	Marker1532033	48.496	b	b	b	b	b	a	b	b	b	b	a	b	a	b	a	b	b	a	h	a	a	b	b	b	a	a	b	b	b	a	b	a	a	b	a	b	a	b	a	a	b	a	b	b	a	b	b
Aradu_A02	Marker1575135	48.976	b	b	b	b	b	a	b	b	b	b	a	b	a	b	a	b	b	a	h	a	a	b	b	b	a	a	b	b	b	a	b	a	a	b	a	b	a	b	a	a	b	a	b	b	a	b	b
Aradu_A02	Marker1604577	49.318	b	b	b	b	b	a	b	b	b	b	a	b	a	b	a	b	b	a	-	a	a	b	b	b	a	a	b	b	b	a	b	a	a	b	a	b	a	b	a	a	b	a	b	b	a	b	b
Aradu_A02	Marker1591253	49.318	b	b	b	b	b	a	b	b	b	b	a	b	a	b	a	b	b	a	h	a	a	b	b	b	a	a	b	b	b	a	b	a	a	b	a	b	a	b	a	a	b	a	b	b	a	b	b
Aradu_A02	Marker1525401	49.661	b	b	b	b	b	a	b	b	b	b	a	b	a	b	a	b	b	a	h	a	a	b	b	b	a	a	b	b	b	a	b	a	a	b	a	b	a	b	a	a	b	a	b	b	a	b	b
Aradu_A02	Marker1562538	50.14	b	b	b	b	b	a	b	b	b	b	a	b	a	b	a	b	b	a	a	a	a	b	b	b	a	a	b	b	b	a	b	a	a	b	a	b	a	b	a	a	b	a	b	b	a	b	b
Aradu_A02	Marker1643664	50.483	b	b	b	b	b	a	b	b	b	b	a	b	a	b	a	b	b	a	a	a	a	b	b	b	a	a	b	b	b	a	b	a	a	b	a	b	a	b	a	a	b	a	b	b	a	b	b
Aradu_A02	Marker1549129	50.825	b	b	b	b	b	a	b	b	b	b	a	b	a	b	a	b	b	a	a	a	a	b	b	b	a	a	b	b	b	a	b	a	a	b	a	b	a	b	a	a	b	a	b	b	a	b	b
Aradu_A02	Marker1669824	50.962	b	b	b	b	b	a	b	b	b	b	a	b	a	b	a	b	b	a	a	a	a	b	b	b	a	a	b	b	b	a	b	a	a	b	a	b	a	b	a	a	b	a	b	b	a	b	b
Aradu_A02	Marker1575052	51.099	b	b	b	b	b	a	b	b	b	b	a	b	a	b	a	b	b	a	-	a	a	b	b	b	a	a	b	b	b	a	b	a	a	b	-	b	a	b	a	a	b	a	b	b	a	b	b
Aradu_A02	Marker1672803	51.099	b	b	b	b	b	a	b	b	b	b	a	b	a	b	a	b	b	a	-	a	a	b	b	b	a	a	b	b	b	a	b	a	a	b	a	b	a	b	a	a	b	a	b	b	a	b	b
Aradu_A02	Marker1527278	51.099	b	b	b	b	b	a	b	b	b	b	a	b	a	b	a	b	b	a	a	a	a	b	b	b	a	a	b	b	b	a	b	a	a	b	a	b	a	b	a	a	b	a	b	b	a	b	b
Aradu_A02	Marker1672455	51.099	b	b	b	b	b	a	b	b	b	b	a	b	a	b	a	b	b	a	a	a	a	b	b	b	a	a	b	b	b	a	b	a	a	b	a	b	a	b	a	a	b	a	b	b	a	b	b
Aradu_A02	Marker1559642	51.236	b	b	b	b	b	a	b	b	b	b	a	b	a	b	a	b	b	a	h	a	a	b	b	b	a	a	b	b	b	a	b	a	a	b	a	b	a	b	a	a	b	a	b	b	a	b	b
Aradu_A02	Marker1536086	51.373	b	b	b	b	b	a	b	b	b	b	a	b	a	b	a	b	b	a	-	a	a	b	b	b	a	a	b	b	b	a	b	a	a	b	a	b	a	b	a	a	b	a	b	b	a	b	b
Aradu_A02	Marker1588686	51.51	b	b	b	b	b	a	b	b	b	b	a	b	a	b	a	b	b	a	h	a	a	b	b	b	a	a	b	b	b	a	b	a	a	b	a	b	a	b	a	a	b	a	b	b	a	b	b
Aradu_A02	Marker1587635	51.853	b	b	b	b	b	a	b	b	b	b	a	b	a	b	a	b	b	a	h	a	a	b	b	b	a	a	b	b	b	a	b	a	a	b	a	b	a	b	a	a	b	a	b	b	a	b	b
Aradu_A02	Marker1584214	52.195	b	b	b	b	b	a	b	b	b	b	a	b	a	b	a	b	b	a	h	a	a	b	b	b	a	a	b	b	b	a	b	a	a	b	a	b	a	b	a	a	b	a	b	b	a	b	b
Aradu_A02	Marker1568476	52.538	b	b	b	b	b	a	b	b	b	b	a	b	a	b	a	b	b	a	h	a	a	b	b	b	a	a	b	b	b	a	b	a	a	b	a	b	a	b	a	a	b	a	b	b	a	b	b
Aradu_A02	Marker1568473	52.88	b	b	b	b	b	a	b	b	b	b	a	b	a	b	a	b	b	a	h	a	a	b	b	b	a	a	b	b	b	a	b	a	a	b	a	b	a	b	a	a	b	a	b	b	a	b	b
Aradu_A02	Marker1560256	53.222	b	b	b	b	b	a	b	b	b	b	a	b	a	b	a	b	b	a	h	a	a	b	b	b	a	a	b	b	b	a	b	a	a	b	a	b	a	b	a	a	b	a	b	b	a	b	b
Aradu_A02	Marker1559963	53.565	b	b	b	b	b	a	b	b	b	b	a	b	a	b	a	b	b	a	h	a	a	b	b	b	a	a	b	b	b	a	b	a	a	b	a	b	a	b	a	a	b	a	b	b	a	b	b
Aradu_A02	Marker1554239	53.907	b	b	b	b	b	a	b	b	b	b	a	b	a	b	a	b	b	a	h	a	a	b	b	b	a	a	b	b	b	a	b	a	a	b	a	b	a	b	a	a	b	a	b	b	a	b	b
Aradu_A02	Marker1539045	54.25	b	b	b	b	b	a	b	b	b	b	a	b	a	b	a	b	b	a	h	a	a	b	b	b	a	a	b	b	b	a	b	a	a	b	a	b	a	b	a	a	b	a	b	b	a	b	b
Aradu_A02	Marker1647888	54.592	b	b	b	b	b	a	b	b	b	b	a	b	a	b	a	b	b	a	h	a	a	b	b	b	a	a	b	b	b	a	b	a	a	b	a	b	a	b	a	a	b	a	b	b	a	b	b
Aradu_A02	Marker1610364	54.729	b	b	b	b	b	a	b	b	b	b	a	b	a	b	a	b	b	a	-	a	a	b	b	b	a	a	b	b	b	a	b	a	a	b	-	b	a	b	a	a	b	a	b	b	a	b	b
Aradu_A02	Marker1568309	55.072	b	b	b	b	b	a	b	b	b	b	a	b	a	b	a	b	b	a	h	a	a	b	b	b	a	a	b	b	b	a	b	a	a	b	b	b	a	b	a	a	b	a	b	b	a	b	b
Aradu_A02	Marker1655971	55.551	b	b	b	b	b	a	b	b	b	b	a	b	a	b	a	b	b	a	b	a	a	b	b	b	a	a	b	b	b	a	b	a	a	b	b	b	a	b	a	a	b	a	b	b	a	b	b
Aradu_A02	Marker1631620	55.894	b	b	b	b	b	a	b	b	b	b	a	b	a	b	a	b	b	a	b	a	a	b	b	b	a	a	b	b	b	a	b	a	a	b	-	b	a	b	a	a	b	a	b	b	a	b	b
Aradu_A02	Marker1557151	55.894	b	b	b	b	b	a	b	b	b	b	a	b	a	b	a	b	b	a	b	a	a	b	b	b	a	a	b	b	b	a	b	a	a	b	-	b	a	b	a	a	b	a	b	b	a	b	b
Aradu_A02	Marker1589271	55.894	b	b	b	b	b	a	b	b	b	b	a	b	a	b	a	b	b	a	-	a	a	b	b	b	a	a	b	b	b	a	b	a	a	b	b	b	a	b	a	a	b	a	b	b	a	b	b
Aradu_A02	Marker1633504	55.894	b	b	b	b	b	a	b	b	b	b	a	b	a	b	a	b	b	a	b	a	a	b	b	b	a	a	b	b	b	a	b	a	a	b	b	b	a	b	a	a	b	a	b	b	a	b	b
Aradu_A02	Marker1630398	56.725	b	b	b	b	b	a	b	b	b	b	a	b	a	b	a	b	b	a	b	a	a	b	b	b	a	a	b	b	b	a	b	a	a	b	b	b	a	b	a	a	b	a	b	b	a	b	b
Aradu_A02	Marker1671104	57.413	b	b	b	b	b	a	b	b	b	b	a	b	a	b	a	b	b	a	b	a	a	b	b	b	a	a	b	b	b	a	b	a	a	b	b	a	a	b	a	a	b	a	b	b	a	b	b
Aradu_A02	Marker1544069	57.892	b	b	b	b	b	a	b	b	b	b	a	b	a	b	a	b	b	a	h	a	a	b	b	b	a	a	b	b	b	a	b	a	a	b	b	a	a	b	a	a	b	a	b	b	a	b	b
Aradu_A02	Marker1599999	58.716	b	b	b	b	b	a	b	b	b	b	a	b	a	b	a	b	b	a	h	a	a	b	b	b	a	a	b	b	b	a	b	a	a	b	b	b	a	b	a	a	b	a	b	b	a	b	b
Aradu_A02	Marker1624287	59.196	b	b	b	b	b	a	b	b	b	b	a	b	a	b	a	b	b	a	h	a	a	b	b	b	a	a	b	b	b	a	b	a	a	b	b	b	a	b	a	a	b	a	b	b	a	b	b
Aradu_A02	Marker1669700	59.333	b	b	b	b	b	a	b	b	b	b	a	b	a	b	a	b	b	a	a	a	a	b	b	b	a	a	b	b	b	a	b	a	a	b	b	-	a	b	a	a	b	a	b	b	a	b	b
Aradu_A02	Marker1529047	59.47	b	b	b	b	b	a	b	b	b	b	a	b	a	b	a	b	b	a	a	a	a	b	b	b	a	a	b	b	b	a	b	a	a	b	-	a	a	b	a	a	b	a	b	b	a	b	b
Aradu_A02	Marker1617055	59.957	b	b	b	b	b	a	b	b	b	b	a	b	a	b	a	b	b	a	a	a	a	b	b	b	a	a	b	b	b	a	b	a	a	b	b	a	a	b	a	a	b	a	b	b	a	b	b
Aradu_A02	Marker1626691	60.299	b	b	b	b	b	a	b	b	b	b	a	b	a	b	a	b	b	a	a	a	a	b	b	b	a	a	b	b	b	a	b	a	a	b	b	a	a	b	a	a	b	a	b	b	a	b	b
Aradu_A02	Marker1617353	60.778	b	b	b	b	b	a	b	b	b	b	a	b	a	b	a	b	b	a	h	a	a	b	b	b	a	a	b	b	b	a	b	a	a	b	b	a	a	b	a	a	b	a	b	b	a	b	b
Aradu_A02	Marker1521894	61.121	b	b	b	b	b	a	b	b	b	b	a	b	a	b	a	b	b	a	h	a	a	b	b	b	a	a	b	b	b	a	b	a	a	b	b	a	a	b	a	a	b	a	b	b	a	b	b
Aradu_A02	Marker1570412	61.463	b	b	b	b	b	a	b	b	b	b	a	b	a	b	a	b	b	a	b	a	a	b	b	b	a	a	b	b	b	a	b	a	a	b	b	a	a	b	a	a	b	a	b	b	a	b	b
Aradu_A02	Marker1578677	61.806	b	b	b	b	b	a	b	b	b	b	a	b	a	b	a	b	b	a	h	a	a	b	b	b	a	a	b	b	b	a	b	a	a	b	b	a	a	b	a	a	b	a	b	b	a	b	b
Aradu_A02	Marker1640630	62.285	b	b	b	b	b	a	b	b	b	b	a	b	a	b	a	b	b	a	h	a	a	b	b	b	a	a	b	b	b	a	b	a	a	b	b	a	a	b	a	a	b	a	b	b	a	b	b
Aradu_A02	Marker1541975	62.765	b	b	b	b	b	a	b	b	b	b	a	b	a	b	a	b	b	a	h	a	a	b	b	b	a	a	b	b	b	a	b	a	a	b	b	a	a	b	a	a	b	a	b	b	a	b	b
Aradu_A02	Marker1568175	63.244	b	b	b	b	b	a	b	b	b	b	a	b	a	b	a	b	b	a	h	a	a	b	b	b	a	a	b	b	b	a	b	a	a	b	b	a	a	b	a	a	b	a	b	b	a	b	b
Aradu_A02	Marker1547980	63.724	b	b	b	b	b	a	b	b	b	b	a	b	a	b	a	b	b	a	h	a	a	b	b	b	a	a	b	b	b	a	b	a	a	b	b	a	a	b	a	a	b	a	b	b	a	b	b
Aradu_A02	Marker1540580	64.761	b	b	b	b	b	a	b	b	b	b	a	b	a	b	a	b	b	a	h	a	a	b	b	b	a	a	b	b	b	a	b	a	a	b	b	b	a	b	a	a	b	a	b	b	a	b	b
Aradu_A02	Marker1600504	65.243	b	b	b	b	b	a	b	b	b	b	a	b	a	b	a	b	b	a	h	a	a	b	b	b	a	a	b	b	b	a	b	a	a	b	b	b	a	b	a	a	b	a	b	b	a	b	b
Aradu_A02	Marker1635905	65.724	b	b	b	b	b	a	b	b	b	b	a	b	a	b	a	b	b	a	b	a	a	b	b	b	a	a	b	b	b	a	b	a	a	b	b	b	a	b	a	a	b	a	b	b	a	b	b
Aradu_A02	Marker1589039	66.556	b	b	b	b	b	a	b	b	b	b	a	b	a	b	a	b	b	a	b	a	a	b	b	b	a	a	b	b	b	a	b	a	a	b	b	a	a	b	a	a	b	a	b	b	a	b	b
Aradu_A02	Marker1549852	67.043	b	b	b	b	b	a	b	b	b	b	a	b	a	b	a	b	b	a	b	a	a	b	b	b	a	a	-	b	b	a	b	a	a	b	b	a	a	b	a	a	b	a	b	b	a	b	b
Aradu_A02	Marker1628877	67.522	b	b	b	b	b	a	b	b	b	b	a	b	a	b	a	b	b	a	h	a	a	b	b	b	a	a	b	b	b	a	b	a	a	b	b	a	a	b	a	a	b	a	b	b	a	b	b
Aradu_A02	Marker1610822	68.002	b	b	b	b	b	a	b	b	b	b	a	b	a	b	a	b	b	a	h	a	a	b	b	b	a	a	b	b	b	a	b	a	a	b	b	a	a	b	a	a	b	a	b	b	a	b	b
Aradu_A02	Marker1596295	68.481	b	b	b	b	b	a	b	b	b	b	a	b	a	b	a	b	b	a	h	a	a	b	b	b	a	a	b	b	b	a	b	a	a	b	b	a	a	b	a	a	b	a	b	b	a	b	b
Aradu_A02	Marker1540320	68.823	b	b	b	b	b	a	b	b	b	b	a	b	a	b	a	b	b	a	b	a	a	b	b	b	a	a	b	b	b	a	b	a	a	b	b	a	a	b	a	a	b	a	b	b	a	b	b
Aradu_A02	Marker1532614	70.39	b	b	b	b	b	a	b	b	b	b	a	b	a	b	a	b	b	a	h	a	a	b	b	b	a	a	a	b	b	a	b	a	a	b	b	a	a	b	a	a	b	a	b	b	a	b	b
Aradu_A02	Marker1585293	71.632	b	b	b	b	b	a	a	b	b	b	a	b	a	b	a	b	b	a	h	a	a	b	b	b	a	a	a	b	b	a	b	a	a	b	b	a	a	b	a	a	b	a	b	b	a	b	b
Aradu_A02	Marker1662456	78.958	b	b	b	a	b	a	a	b	b	b	a	b	a	b	a	b	b	a	h	a	b	b	b	b	a	a	a	a	b	a	b	a	a	a	b	a	a	b	a	b	b	b	b	b	a	b	b
Aradu_A02	Marker1546993	81.075	b	b	b	a	b	a	a	b	b	b	b	b	a	b	a	b	b	a	b	a	b	b	b	b	b	a	a	a	b	a	b	a	a	a	b	a	a	b	a	b	b	b	b	b	a	b	b
Aradu_A02	GM534	91.041	b	b	b	a	a	a	a	b	b	b	b	b	a	b	b	b	b	a	b	a	a	b	b	b	b	a	a	a	b	a	b	a	a	a	b	a	b	a	a	b	b	a	b	a	a	a	b
Aradu_A02	Marker1586233	91.533	b	b	b	a	a	a	a	b	b	b	b	b	a	b	b	b	b	a	b	a	b	b	b	b	b	-	a	a	b	a	b	a	a	a	b	a	b	a	a	b	b	a	b	a	a	a	-
Aradu_A02	Marker1568643	100.367	b	b	b	a	a	a	a	b	b	b	a	b	a	a	a	b	b	a	h	a	b	b	b	b	b	b	a	a	b	b	b	a	a	a	b	a	b	a	a	a	b	a	b	a	a	a	b
Aradu_A02	Marker1522748	111.345	b	b	b	b	b	a	a	b	b	b	a	b	a	a	a	b	b	a	b	a	a	b	a	b	b	a	b	a	b	b	b	b	a	a	b	a	b	a	a	b	b	a	b	b	a	a	a
Aradu_A02	Marker1637532	125.729	b	b	b	b	a	a	a	b	b	b	a	b	a	b	b	b	b	a	b	a	b	b	a	b	b	b	-	b	b	b	b	a	a	a	b	-	b	-	a	a	b	b	b	a	a	a	-
Aradu_A02	TC13E05	139.149	b	b	b	b	a	a	b	b	b	a	b	b	a	a	b	b	b	a	b	a	b	b	b	b	b	a	b	b	a	b	b	b	a	a	b	a	b	b	a	b	b	a	b	b	a	a	a
Aradu_A02	Marker1519430	148.894	b	b	b	b	a	a	a	b	b	a	b	b	a	a	b	b	b	a	h	a	b	b	b	b	a	b	a	b	a	b	b	b	a	a	b	a	a	a	a	b	b	a	b	a	a	a	a
Aradu_A03	Ah2TC11E04	0	a	b	b	b	a	a	a	b	b	b	b	b	b	a	a	b	b	a	a	a	-	b	b	a	a	a	a	b	a	a	b	b	a	a	b	b	b	b	b	-	b	b	b	b	a	b	b
Aradu_A03	Marker4048152	7.687	a	b	b	b	a	a	a	a	b	b	b	b	b	a	a	b	b	a	a	a	a	b	a	a	a	a	a	b	a	a	b	b	a	a	b	b	b	b	b	b	a	b	b	a	b	b	b
Aradu_A03	Marker3899639	14.524	a	b	b	b	a	a	b	b	b	b	b	b	b	a	a	b	b	a	b	a	b	a	a	a	b	a	a	b	a	a	b	b	a	b	b	b	b	b	b	b	a	b	b	a	b	b	b
Aradu_A03	Marker3868354	16.679	a	b	b	b	a	a	b	-	b	b	b	b	b	a	a	b	b	a	b	a	b	a	a	a	b	a	a	b	a	a	b	b	a	b	b	b	b	b	b	b	a	b	b	a	b	b	b
Aradu_A03	Marker3986211	29.115	a	b	b	b	a	a	b	b	b	b	a	b	b	a	a	b	b	a	b	a	a	b	a	a	b	a	b	b	b	a	b	a	a	b	a	b	b	b	b	a	b	b	b	a	b	a	b
Aradu_A03	Marker4001914	36.193	a	b	b	b	a	a	b	a	b	b	a	b	a	b	a	b	b	a	b	a	a	b	a	a	b	a	b	b	b	a	b	a	a	a	a	b	b	b	b	a	a	b	b	a	b	a	b
Aradu_A03	IPAHM_288	45.792	a	b	a	b	a	a	b	-	b	b	a	b	a	b	a	b	b	a	b	a	a	b	-	b	a	a	b	b	b	a	b	b	a	a	b	b	b	b	b	a	-	b	b	b	a	a	b
Aradu_A03	Marker3973056	50.569	a	b	b	b	a	a	b	b	b	b	a	b	a	b	a	b	b	a	b	a	a	b	b	b	a	a	b	b	b	a	b	a	a	a	a	b	b	b	b	a	a	b	b	b	a	b	b
Aradu_A03	Marker4048192	52.48	a	b	b	b	a	a	b	b	b	b	a	b	a	b	a	b	b	a	b	a	a	b	b	b	a	a	b	b	b	a	b	a	a	a	a	b	b	b	b	a	a	b	b	b	a	a	b
Aradu_A03	Marker3958543	54.83	a	b	a	b	a	a	b	b	b	b	a	b	a	b	b	b	b	a	b	a	a	b	b	b	a	a	b	b	b	a	b	a	a	a	a	b	b	b	b	a	a	b	b	b	a	a	b
Aradu_A03	Marker4003973	57.35	a	b	a	b	a	a	b	b	b	b	a	b	a	b	b	b	b	a	b	a	a	b	b	b	a	a	b	b	b	a	b	a	a	a	a	b	b	b	b	a	a	b	b	b	a	a	b
Aradu_A03	Marker4066417	58.759	a	b	a	b	a	a	b	b	b	b	a	b	a	b	a	b	b	a	b	a	a	b	b	b	a	a	b	b	b	a	b	a	a	a	a	b	b	b	b	a	a	b	b	b	a	a	b
Aradu_A03	Marker4065999	59.104	a	b	a	b	a	a	b	b	b	b	a	b	a	b	a	b	b	a	b	a	a	b	b	b	a	a	b	b	b	a	b	a	a	a	a	b	b	b	b	a	a	b	b	b	a	a	b
Aradu_A03	Marker3956413	60.956	a	b	a	b	a	a	b	-	b	b	a	b	-	b	a	b	b	a	b	a	a	b	a	b	a	a	b	b	b	a	b	a	b	a	a	-	b	b	b	a	a	b	b	b	a	a	b
Aradu_A03	Marker4076866	62.051	a	b	a	b	a	a	b	b	b	b	a	b	b	b	b	b	b	a	b	a	b	b	a	b	a	a	b	b	b	a	b	a	b	a	a	b	b	b	b	a	a	b	b	b	a	a	b
Aradu_A03	Marker3975552	62.051	a	b	a	b	a	a	b	b	b	b	a	b	b	b	b	b	b	a	b	a	b	b	a	b	a	a	b	b	b	a	b	a	b	a	a	b	b	b	b	a	a	b	b	b	a	a	b
Aradu_A03	PM15	64.275	a	b	a	b	a	a	b	-	b	b	a	b	b	b	b	b	b	a	b	a	b	b	a	b	b	a	b	b	b	a	b	a	b	a	a	a	b	-	b	a	a	b	b	b	a	a	b
Aradu_A03	Marker4069058	66.515	a	b	a	b	a	a	b	b	b	b	a	b	b	b	b	b	b	a	b	a	a	b	b	b	a	a	b	b	b	a	b	a	b	a	a	a	b	b	b	a	a	b	b	b	a	a	b
Aradu_A03	Marker3922637	67.23	a	b	a	b	a	a	b	b	b	b	a	b	b	b	b	b	b	a	b	a	a	b	b	b	a	a	b	b	b	a	b	a	a	a	a	b	b	b	b	a	a	b	b	b	a	a	b
Aradu_A03	Marker4072527	69.042	a	b	a	b	a	a	b	b	b	b	a	b	b	b	b	b	b	a	b	a	a	b	b	b	b	a	b	b	b	a	b	a	b	a	a	b	b	a	b	a	a	b	b	b	a	a	b
Aradu_A03	FI286008	71.562	a	b	a	b	a	a	b	b	b	b	a	b	b	b	b	b	b	a	b	a	a	b	b	b	b	b	b	b	b	a	b	a	b	a	a	b	b	b	b	a	a	b	b	b	a	a	b
Aradu_A03	PM3	72.619	a	b	a	b	a	a	b	b	b	b	a	b	b	b	b	b	b	a	b	a	a	b	b	b	b	b	b	b	b	a	b	a	b	a	a	b	b	a	b	-	a	b	b	b	a	a	b
Aradu_A03	Marker3892537	75.563	a	b	a	b	a	a	b	a	b	b	a	b	b	b	b	b	b	a	b	a	a	b	b	b	b	a	b	b	b	a	b	a	b	a	a	a	b	a	b	a	a	b	b	b	a	a	b
Aradu_A03	Marker4066446	76.982	a	a	a	b	a	a	b	a	b	b	a	b	b	b	b	b	b	a	b	a	a	b	b	b	b	b	b	b	b	a	b	a	b	a	a	a	b	a	b	a	a	b	b	b	a	a	b
Aradu_A03	Marker3959357	79.884	a	a	a	b	a	a	b	a	b	b	a	b	b	b	b	b	b	a	b	a	a	b	b	b	b	b	b	a	b	a	b	a	b	a	b	a	b	a	b	a	a	b	b	b	a	a	b
Aradu_A03	Marker3890091	80.933	a	a	a	b	a	a	b	a	b	b	a	b	b	b	b	b	b	-	b	a	a	b	-	-	b	-	b	a	-	a	b	-	b	a	b	a	b	a	b	a	a	b	b	b	a	a	b
Aradu_A03	Marker4006399	80.933	a	a	a	b	a	a	b	a	b	b	a	b	b	b	b	b	b	b	b	a	a	b	b	b	b	b	b	a	a	a	b	a	b	a	b	a	b	a	b	a	a	b	b	b	a	a	b
Aradu_A03	Marker4010465	84.296	a	b	a	b	a	a	b	-	b	b	a	b	b	b	b	b	b	b	b	a	a	b	b	b	b	b	b	b	a	a	b	-	b	a	b	a	b	a	b	a	a	b	b	b	a	a	b
Aradu_A03	pPGPseq2H8	92.499	a	b	a	b	a	a	b	b	b	b	a	b	b	b	b	b	b	a	b	b	a	b	b	a	b	b	b	a	b	b	b	a	a	a	b	a	b	a	b	b	a	b	a	b	a	a	b
Aradu_A03	Marker4081251	98.249	a	b	a	b	a	a	b	b	b	b	a	b	b	b	b	b	b	a	b	b	a	b	b	a	b	b	b	a	b	a	b	b	a	a	b	a	b	a	b	b	a	b	a	b	a	a	b
Aradu_A03	Marker4067165	98.944	a	b	a	b	a	b	b	b	b	b	a	b	b	b	b	b	b	a	b	b	a	b	b	a	b	b	b	a	b	a	b	b	a	a	b	a	b	a	b	b	a	b	a	b	b	a	b
Aradu_A03	Marker4061472	101.867	a	b	a	b	a	b	b	b	a	b	a	b	b	b	b	b	b	a	b	b	a	b	b	a	b	b	b	a	b	a	b	b	b	a	b	a	b	a	b	b	a	b	b	b	b	a	b
Aradu_A03	Marker4020946	104.074	a	b	a	b	a	b	b	b	a	b	a	b	b	b	b	b	b	b	b	b	a	b	b	a	b	a	b	a	a	a	b	b	-	a	b	a	b	a	b	b	a	b	b	b	b	a	b
Aradu_A03	IPAHM_93	112.915	a	b	a	b	a	b	b	b	b	b	b	b	b	b	b	b	b	a	b	a	a	b	b	b	b	-	b	b	a	b	b	b	b	a	b	a	b	a	a	a	a	b	a	b	b	a	b
Aradu_A03	IPAHM_103	122.702	a	a	a	b	a	a	b	b	b	b	b	b	b	b	b	b	b	-	b	a	a	b	b	b	b	-	b	a	a	a	b	b	b	a	b	a	b	a	a	a	a	b	b	b	a	a	b
Aradu_A03	Marker4016934	130.012	a	a	a	b	a	b	b	a	b	b	b	b	b	b	b	b	b	b	b	a	a	b	b	a	b	b	b	b	b	b	b	b	b	a	b	a	b	a	a	b	a	b	a	b	a	a	b
Aradu_A04	Marker5056376	0	b	b	a	a	b	b	a	b	b	a	a	b	a	b	a	b	b	b	b	a	a	b	b	a	b	b	b	a	b	b	b	b	b	a	b	a	b	b	b	a	b	b	b	b	a	a	a
Aradu_A04	Marker5054465	3.026	b	b	a	a	b	b	-	b	b	a	a	b	a	b	b	b	b	b	b	a	a	b	b	b	a	b	b	a	b	b	b	b	b	a	b	a	b	b	b	a	b	b	b	b	a	a	a
Aradu_A04	Marker4897527	12.147	b	b	a	a	a	-	-	b	b	a	-	b	a	a	b	b	b	b	b	a	b	b	b	b	-	b	b	a	a	-	b	b	b	a	b	a	b	b	b	a	-	b	b	b	b	a	a
Aradu_A04	Marker5048955	34.562	b	b	a	a	b	a	b	b	b	a	a	b	a	b	a	b	b	b	b	a	a	b	b	b	a	a	a	a	b	a	b	b	a	b	b	a	b	b	a	a	b	b	b	b	a	b	b
Aradu_A04	Marker5056407	56.731	b	b	a	a	a	a	b	b	b	a	a	b	a	a	b	b	b	b	b	a	b	b	b	b	a	b	b	a	b	b	b	b	b	a	b	a	b	b	b	a	b	b	b	b	b	a	a
Aradu_A04	Marker4893270	58.187	-	b	a	a	a	a	b	b	b	a	a	b	a	b	b	b	b	b	b	a	b	b	b	b	a	b	b	a	b	b	b	b	b	a	b	a	b	b	b	a	b	b	b	b	-	a	a
Aradu_A04	Marker4969799	58.269	b	b	a	a	a	a	b	b	b	a	a	b	a	b	b	b	b	b	b	a	b	b	b	b	a	b	b	a	b	b	b	b	b	a	b	a	b	b	b	a	b	b	b	b	b	a	a
Aradu_A04	Marker4908923	59.22	b	b	a	a	a	a	b	b	b	a	a	b	a	b	b	b	b	b	b	a	b	b	b	b	a	b	b	a	b	b	b	b	b	a	b	a	b	b	b	a	b	b	b	b	b	a	a
Aradu_A04	Marker4895376	63.265	b	b	a	a	b	a	b	b	b	a	a	b	a	b	b	b	b	b	b	a	a	b	b	b	a	b	b	a	b	b	b	b	b	a	b	a	b	b	b	a	b	b	b	b	a	a	a
Aradu_A04	Marker5001709	67.097	b	b	a	a	a	a	b	b	b	a	a	b	a	b	b	b	b	b	b	a	b	b	b	b	a	b	b	a	b	b	b	b	b	a	b	a	b	b	b	a	b	b	b	b	a	a	a
Aradu_A04	Marker5010691	67.163	b	b	a	a	a	a	b	b	b	a	a	b	a	b	b	b	b	b	b	a	b	b	b	b	a	b	b	a	b	b	b	b	b	a	b	a	b	b	b	a	b	b	b	b	a	a	a
Aradu_A04	Marker5083696	67.269	b	b	a	a	a	a	b	b	b	a	a	b	a	b	b	b	b	b	b	a	b	b	b	b	a	b	b	a	b	b	b	b	b	a	b	a	b	b	b	a	b	b	b	b	a	a	a
Aradu_A04	Marker5045431	67.269	b	b	a	a	a	a	b	b	b	a	a	b	a	b	b	b	b	b	b	a	b	b	b	b	a	b	b	a	b	b	b	b	b	a	b	a	b	b	b	a	b	b	b	b	a	a	a
Aradu_A04	Marker5073740	67.441	b	b	a	a	a	a	b	b	b	a	a	b	a	b	b	b	b	b	b	a	b	b	b	b	a	b	b	a	b	b	b	b	b	a	b	a	b	b	b	a	b	b	b	b	a	a	a
Aradu_A04	Marker4991530	67.613	b	b	a	a	a	a	b	b	b	a	a	b	a	b	b	b	b	b	b	a	b	b	b	b	a	b	b	a	b	b	b	b	b	a	b	a	b	b	b	a	b	b	b	b	a	a	a
Aradu_A04	Marker5018744	67.785	b	b	a	a	a	a	b	b	b	a	a	b	a	b	b	b	b	b	b	a	b	b	b	b	a	b	b	a	b	b	b	b	b	a	b	a	b	b	b	a	b	b	b	b	a	a	a
Aradu_A04	Marker4952643	67.785	b	b	a	a	a	a	b	b	b	a	a	b	a	b	b	b	b	b	b	a	b	b	b	b	a	b	b	a	b	b	b	b	b	a	b	a	b	b	b	a	b	b	b	b	a	a	a
Aradu_A04	Marker5081714	67.785	b	b	a	a	a	a	b	b	b	a	a	b	a	b	b	b	b	b	b	a	b	b	b	b	a	b	b	a	b	b	b	b	b	a	b	a	b	b	b	a	b	b	b	b	a	a	a
Aradu_A04	Marker5008858	67.958	b	b	a	a	a	a	b	b	b	a	a	b	a	b	b	b	b	b	b	a	b	b	b	b	a	b	b	a	b	b	b	b	b	a	b	a	b	b	b	a	b	b	b	b	a	a	a
Aradu_A04	Marker4966916	68.043	b	b	a	a	a	a	b	b	b	a	a	b	a	b	b	b	b	b	b	a	b	b	b	b	a	b	b	a	b	b	b	b	b	a	b	a	b	b	b	a	b	b	b	b	a	a	a
Aradu_A04	Marker5035630	68.131	b	b	a	a	a	a	b	b	b	a	a	b	a	b	b	b	b	b	b	a	b	b	b	b	a	b	b	a	b	b	b	b	b	a	b	a	b	b	b	a	b	b	b	b	a	a	a
Aradu_A04	Marker4908690	68.304	b	b	a	a	a	a	b	b	b	a	a	b	a	b	b	b	b	b	b	a	b	b	b	b	a	b	b	a	b	b	b	b	b	a	b	a	b	b	b	a	b	b	b	b	a	a	a
Aradu_A04	Marker5073128	68.476	b	b	a	a	a	a	b	b	b	a	a	b	a	b	b	b	b	b	b	a	b	b	b	b	a	b	b	a	b	b	b	b	b	a	b	a	b	b	b	a	b	b	b	b	a	a	a
Aradu_A04	Marker5042443	68.476	b	b	a	a	a	a	b	b	b	a	a	b	a	b	b	b	b	b	b	a	b	b	b	b	a	b	b	a	b	b	b	b	b	a	b	a	b	b	b	a	b	b	b	b	a	a	a
Aradu_A04	Marker5021661	68.476	b	b	a	a	a	a	b	b	b	a	a	b	a	b	b	b	b	b	b	a	b	b	b	b	a	b	b	a	b	b	b	b	b	a	b	a	b	b	b	a	b	b	b	b	a	a	a
Aradu_A04	Marker5070017	68.476	b	b	a	a	a	a	b	b	b	a	a	b	a	b	b	b	b	b	b	a	b	b	b	b	a	b	b	a	b	b	b	b	b	a	b	a	b	b	b	a	b	b	b	b	a	a	a
Aradu_A04	Marker4952375	68.476	b	b	a	a	a	a	b	b	b	a	a	b	a	b	b	b	b	b	b	a	b	b	b	b	a	b	b	a	b	b	b	b	b	a	b	a	b	b	b	a	b	b	b	b	a	a	a
Aradu_A04	Marker4920003	68.476	b	b	a	a	a	a	b	b	b	a	a	b	a	b	b	b	b	b	b	a	b	b	b	b	a	b	b	a	b	b	b	b	b	a	b	a	b	b	b	a	b	b	b	b	a	a	a
Aradu_A04	Marker4950184	69.176	b	b	a	a	a	a	b	b	b	a	a	b	a	b	b	b	b	b	b	a	b	b	b	b	a	b	b	a	b	b	b	b	b	a	b	a	b	b	b	a	b	b	b	b	a	a	a
Aradu_A04	Marker5063100	69.176	b	b	a	a	a	a	b	b	b	a	a	b	a	b	b	b	b	b	b	a	b	b	b	b	a	b	b	a	b	b	b	b	b	a	b	a	b	b	b	a	b	b	b	b	a	a	a
Aradu_A04	Marker4894426	69.176	b	b	a	a	a	a	b	b	b	a	a	b	a	b	b	b	b	b	b	a	b	b	b	b	a	b	b	a	b	b	b	b	b	a	b	a	b	b	b	a	b	b	b	b	a	a	a
Aradu_A04	Marker5074507	69.176	b	b	a	a	a	a	b	b	b	a	a	b	a	b	b	b	b	b	b	a	b	b	b	b	a	b	b	a	b	b	b	b	b	a	b	a	b	b	b	a	b	b	b	b	a	a	a
Aradu_A04	Marker4895009	69.176	b	b	a	a	a	a	b	b	b	a	a	b	a	b	b	b	b	b	b	a	b	b	b	b	a	b	b	a	b	b	b	b	b	a	b	a	b	b	b	a	b	b	b	b	a	a	a
Aradu_A04	Marker5076862	69.176	b	b	a	a	a	a	b	b	b	a	a	b	a	b	b	b	b	b	b	a	b	b	b	b	a	b	b	a	b	b	b	b	b	a	b	a	b	b	b	a	b	b	b	b	a	a	a
Aradu_A04	Marker4923112	69.176	b	b	a	a	a	a	b	b	b	a	a	b	a	b	b	b	b	b	b	a	b	b	b	-	a	b	b	a	b	b	b	b	b	a	b	a	b	b	b	a	b	b	b	b	a	a	a
Aradu_A04	Marker5080021	69.176	b	b	a	a	a	a	b	b	b	a	a	b	a	b	b	b	b	b	b	a	b	b	b	b	a	b	b	a	b	b	b	b	b	a	b	a	b	b	b	a	b	b	b	b	a	a	a
Aradu_A04	Marker4992844	69.176	b	b	a	a	a	a	b	b	b	a	a	b	a	b	b	b	b	b	b	a	b	b	b	b	a	b	b	a	b	b	b	b	b	a	b	a	b	b	b	a	b	b	b	b	a	a	a
Aradu_A04	Marker5009586	69.176	b	b	a	a	a	a	b	b	b	a	a	b	a	b	b	b	b	b	b	a	b	b	b	b	a	b	b	a	b	b	b	b	b	a	b	a	b	b	b	a	b	b	b	b	a	a	a
Aradu_A04	Marker4961398	69.176	b	b	a	a	a	a	b	b	b	a	a	b	a	b	b	b	b	b	b	a	b	b	b	b	a	b	b	a	b	b	b	b	b	a	b	a	b	b	b	a	b	b	b	b	a	a	a
Aradu_A04	Marker5083717	69.176	b	b	a	a	a	a	b	b	b	a	a	b	a	b	b	b	b	b	b	a	b	b	b	b	a	b	b	a	b	b	b	b	b	a	b	a	b	b	b	a	b	b	b	b	a	a	a
Aradu_A04	Marker4974054	69.176	b	b	a	a	a	a	b	b	b	a	a	b	a	b	b	b	b	b	b	a	b	b	b	b	a	b	b	a	b	b	b	b	b	a	b	a	b	b	b	a	b	b	b	b	a	a	a
Aradu_A04	Marker5082524	69.176	b	b	a	a	a	a	b	b	b	a	a	b	a	b	b	b	b	b	b	a	b	b	b	b	a	b	b	a	b	b	b	b	b	a	b	a	b	b	b	a	b	b	b	b	a	a	a
Aradu_A04	Marker5072533	69.176	b	b	a	a	a	a	b	b	b	a	a	b	a	b	b	b	b	b	b	a	b	b	b	b	a	b	b	a	b	b	b	b	b	a	b	a	b	b	b	a	b	b	b	b	a	a	a
Aradu_A04	Marker4971620	69.176	b	b	a	a	a	a	b	b	b	a	a	b	a	b	b	b	b	b	b	a	b	b	b	b	a	b	b	a	b	b	b	b	b	a	b	a	b	b	b	a	b	b	b	b	a	a	a
Aradu_A04	Marker5002642	69.176	b	b	a	a	a	a	b	b	b	a	a	b	a	b	b	b	b	b	b	a	b	b	b	b	a	b	b	a	b	b	b	b	b	a	b	a	b	b	b	a	b	b	b	b	a	a	a
Aradu_A04	Marker4939909	69.176	b	b	a	a	a	a	b	b	b	a	a	b	a	b	b	b	b	b	b	a	b	b	b	b	a	b	b	a	b	b	b	b	b	a	b	a	b	b	b	a	b	b	b	b	a	a	a
Aradu_A04	Marker4957063	69.176	b	b	a	a	a	a	b	b	b	a	a	b	a	b	b	b	b	b	b	a	b	b	b	b	a	b	b	a	b	b	b	b	b	a	b	a	b	b	b	a	b	b	b	b	a	a	a
Aradu_A04	Marker4993828	69.176	b	b	a	a	a	a	b	b	b	a	a	b	a	b	b	b	b	b	b	a	b	b	b	b	a	b	b	a	b	b	b	b	b	a	b	a	b	b	b	a	b	b	b	b	a	a	a
Aradu_A04	Marker4966101	69.176	b	b	a	a	a	a	b	b	b	a	a	b	a	b	b	b	b	b	b	a	b	b	b	b	a	b	b	a	b	b	b	b	b	a	b	a	b	b	b	a	b	b	b	b	a	a	a
Aradu_A04	Marker4930854	69.348	b	b	a	a	a	a	b	b	b	a	a	b	a	b	b	b	b	b	h	a	b	b	b	b	a	b	b	a	b	b	b	b	b	a	b	a	b	b	b	a	b	b	b	b	a	a	a
Aradu_A04	Marker5039007	69.52	b	b	a	a	a	a	b	b	b	a	a	b	a	b	b	b	b	b	b	a	b	b	b	b	a	b	b	a	b	b	b	b	b	a	b	a	b	b	b	a	b	b	b	b	a	a	a
Aradu_A04	Marker4950557	69.52	b	b	a	a	a	a	b	b	b	a	a	b	a	b	b	b	b	b	-	a	b	b	b	b	a	b	b	a	b	b	b	b	b	a	b	a	b	b	b	a	b	b	b	b	a	a	a
Aradu_A04	Marker4895756	69.52	b	b	a	a	a	a	b	b	b	a	a	b	a	b	b	b	b	b	b	a	b	b	b	b	a	b	b	a	b	b	b	b	b	a	b	a	b	b	b	a	b	b	b	b	a	a	a
Aradu_A04	Marker5070157	69.52	b	b	a	a	a	a	b	b	b	a	a	b	a	b	b	b	b	b	b	a	b	b	b	b	a	b	b	a	b	b	b	b	b	a	b	a	b	b	b	a	b	b	b	b	a	a	a
Aradu_A04	Marker5039053	69.52	b	b	a	a	a	a	b	b	b	a	a	b	a	b	b	b	b	b	b	a	b	b	b	b	a	b	b	a	b	b	b	b	b	a	b	a	b	b	b	a	b	b	b	b	a	a	a
Aradu_A04	Marker4975618	69.52	b	b	a	a	a	a	b	b	b	a	a	b	a	b	b	b	b	b	b	a	b	b	b	b	a	b	b	a	b	b	b	b	b	a	b	a	b	b	b	a	b	b	b	b	a	a	a
Aradu_A04	Marker5055165	69.52	b	b	a	a	a	a	b	b	b	a	a	b	a	b	b	b	b	b	b	a	b	b	b	b	a	b	b	a	b	b	b	b	b	a	b	a	b	b	b	a	b	b	b	b	a	a	a
Aradu_A04	Marker4934461	69.52	b	b	a	a	a	a	b	b	b	a	a	b	a	b	b	b	b	b	b	a	b	b	b	b	a	b	b	a	b	b	b	b	b	a	b	a	b	b	b	a	b	b	b	b	a	a	a
Aradu_A04	Marker5024262	69.52	b	b	a	a	a	a	b	b	b	a	a	b	a	b	b	b	b	b	b	a	b	b	b	b	a	b	b	a	b	b	b	b	b	a	b	a	b	b	b	a	b	b	b	b	a	a	a
Aradu_A04	Marker5077569	69.52	b	b	a	a	a	a	b	b	b	a	a	b	a	b	b	b	b	b	b	a	b	b	b	b	a	b	b	a	b	b	b	b	b	a	b	a	b	b	b	a	b	b	b	b	a	a	a
Aradu_A04	Marker5010725	69.52	b	b	a	a	a	a	b	b	b	a	a	b	a	b	b	b	b	b	b	a	b	b	b	b	a	b	b	a	b	b	b	b	b	a	b	a	b	b	b	a	b	b	b	b	a	a	a
Aradu_A04	Marker5000183	69.52	b	b	a	a	a	a	b	b	b	a	a	b	a	b	b	b	b	b	b	a	b	b	b	b	a	b	b	a	b	b	b	b	b	a	b	a	b	b	b	a	b	b	b	b	a	a	a
Aradu_A04	Marker5007982	69.52	b	b	a	a	a	a	b	b	b	a	a	b	a	b	b	b	b	b	b	a	b	b	b	b	a	b	b	a	b	b	b	b	b	a	b	a	b	b	b	a	b	b	b	b	a	a	a
Aradu_A04	Marker4961088	69.52	b	b	a	a	a	a	b	b	b	a	a	b	a	b	b	b	b	b	b	a	b	b	b	b	a	b	b	a	b	b	b	b	b	a	b	a	b	b	b	a	b	b	b	b	a	a	a
Aradu_A04	Marker4886833	69.52	b	b	a	a	a	a	b	b	b	a	a	b	a	b	b	b	b	b	b	a	b	b	b	b	a	b	b	a	b	b	b	b	b	a	b	a	b	b	b	a	b	b	b	b	a	a	a
Aradu_A04	Marker4881317	69.52	b	b	a	a	a	a	b	b	b	a	a	b	a	b	b	b	b	b	b	a	b	b	b	b	a	b	b	a	b	b	b	b	b	a	b	a	b	b	b	a	b	b	b	b	a	a	a
Aradu_A04	Marker4886348	69.52	b	b	a	a	a	a	b	b	b	a	a	b	a	b	b	b	b	b	b	a	b	b	b	b	a	b	b	a	b	b	b	b	b	a	b	a	b	b	b	a	b	b	b	b	a	a	a
Aradu_A04	Marker4943009	69.52	b	b	a	a	a	a	b	b	b	a	a	b	a	b	b	b	b	b	b	a	b	b	b	b	a	b	b	a	b	b	b	b	b	a	b	a	b	b	b	a	b	b	b	b	a	a	a
Aradu_A04	Marker5059659	69.52	b	b	a	a	a	a	b	b	b	a	a	b	a	b	b	b	b	b	b	a	b	b	b	b	a	b	b	a	b	b	b	b	b	a	b	a	b	b	b	a	b	b	b	b	a	a	a
Aradu_A04	Marker5054541	69.52	b	b	a	a	a	a	b	b	b	a	a	b	a	b	b	b	b	b	b	a	b	b	b	b	a	b	b	a	b	b	b	b	b	a	b	a	b	b	b	a	b	b	b	b	a	a	a
Aradu_A04	Marker5042926	69.52	b	b	a	a	a	a	b	b	b	a	a	b	a	b	b	b	b	b	b	a	b	b	b	b	a	b	b	a	b	b	b	b	b	a	b	a	b	b	b	a	b	b	b	b	a	a	a
Aradu_A04	Marker5060335	69.52	b	b	a	a	a	a	b	b	b	a	a	b	a	b	b	b	b	b	b	a	b	b	b	b	a	b	b	a	b	b	b	b	b	a	b	a	b	b	b	a	b	b	b	b	a	a	a
Aradu_A04	Marker5069413	69.52	b	b	a	a	a	a	b	b	b	a	a	b	a	b	b	b	b	b	b	a	b	b	b	b	a	b	b	a	b	b	b	b	b	a	b	a	b	b	b	a	b	b	b	b	a	a	a
Aradu_A04	Marker4953941	69.52	b	b	a	a	a	a	b	b	b	a	a	b	a	b	b	b	b	b	b	a	b	b	b	b	a	b	b	a	b	b	b	b	b	a	b	a	b	b	b	a	b	b	b	b	a	a	a
Aradu_A04	Marker4931137	69.52	b	b	a	a	a	a	b	b	b	a	a	b	a	b	b	b	b	b	b	a	b	b	b	b	a	b	b	a	b	b	b	b	b	a	b	a	b	b	b	a	b	b	b	b	a	a	a
Aradu_A04	Marker5012258	69.52	b	b	a	a	a	a	b	b	b	a	a	b	a	b	b	b	b	b	b	a	b	b	b	b	a	b	b	a	b	b	b	b	b	a	b	a	b	b	b	a	b	b	b	b	a	a	a
Aradu_A04	Marker5007762	69.52	b	b	a	a	a	a	b	b	b	a	a	b	a	b	b	b	b	b	b	a	b	b	b	b	a	b	b	a	b	b	b	b	b	a	b	a	b	b	b	a	b	b	b	b	a	a	a
Aradu_A04	Marker4923442	69.52	b	b	a	a	a	a	b	b	b	a	a	b	a	b	b	b	b	b	b	a	b	b	b	b	a	b	b	a	b	b	b	b	b	a	b	a	b	b	b	a	b	b	b	b	a	a	a
Aradu_A04	Marker5012701	69.52	b	b	a	a	a	a	b	b	b	a	a	b	a	b	b	b	b	b	b	a	b	b	b	b	a	b	b	a	b	b	b	b	b	a	b	a	b	b	b	a	b	b	b	b	a	a	a
Aradu_A04	Marker4990812	69.52	b	b	a	a	a	a	b	b	b	a	a	b	a	b	b	b	b	b	b	a	b	b	b	b	a	b	b	a	b	b	b	b	b	a	b	a	b	b	b	a	b	b	b	b	a	a	a
Aradu_A04	Marker4893999	69.52	b	b	a	a	a	a	b	b	b	a	a	b	a	b	b	b	b	b	b	a	b	b	b	b	a	b	b	a	b	b	b	b	b	a	b	a	b	b	b	a	b	b	b	b	a	a	a
Aradu_A04	Marker4980440	69.52	b	b	a	a	a	a	b	b	b	a	a	b	a	b	b	b	b	b	b	a	b	b	b	b	a	b	b	a	b	b	b	b	b	a	b	a	b	b	b	a	b	b	b	b	a	a	a
Aradu_A04	Marker5079519	69.52	b	b	a	a	a	a	b	b	b	a	a	b	a	b	b	b	b	b	b	a	b	b	b	b	a	b	b	a	b	b	b	b	b	a	b	a	b	b	b	a	b	b	b	b	a	a	a
Aradu_A04	Marker4943928	69.52	b	b	a	a	a	a	b	b	b	a	a	b	a	b	b	b	b	b	b	a	b	b	b	b	a	b	b	a	b	b	b	b	b	a	b	a	b	b	b	a	b	b	b	b	a	a	a
Aradu_A04	Marker4992241	69.52	b	b	a	a	a	a	b	b	b	a	a	b	a	b	b	b	b	b	b	a	b	b	b	b	a	b	b	a	b	b	b	b	b	a	b	a	b	b	b	a	b	b	b	b	a	a	a
Aradu_A04	Marker5078594	69.52	b	b	a	a	a	a	b	b	b	a	a	b	a	b	b	b	b	b	b	a	b	b	b	b	a	b	b	a	b	b	b	b	b	a	b	a	b	b	b	a	b	b	b	b	a	a	a
Aradu_A04	Marker5006161	69.52	b	b	a	a	a	a	b	b	b	a	a	b	a	b	b	b	b	b	b	a	b	b	b	b	a	b	b	a	b	b	b	b	b	a	b	a	b	b	b	a	b	b	b	b	a	a	a
Aradu_A04	Marker4941958	69.52	b	b	a	a	a	a	b	b	b	a	a	b	a	b	b	b	b	b	b	a	b	b	b	b	a	b	b	a	b	b	b	b	b	a	b	a	b	b	b	a	b	b	b	b	a	a	a
Aradu_A04	Marker4908767	69.52	b	b	a	a	a	a	b	b	b	a	a	b	a	b	b	b	b	b	b	a	b	b	b	b	a	b	b	a	b	b	b	b	b	a	b	a	b	b	b	a	b	b	b	b	a	a	a
Aradu_A04	Marker4960273	69.52	b	b	a	a	a	a	b	b	b	a	a	b	a	b	b	b	b	b	b	a	b	b	b	b	a	b	b	a	b	b	b	b	b	a	b	a	b	b	b	a	b	b	b	b	a	a	a
Aradu_A04	Marker4922524	69.52	b	b	a	a	a	a	b	b	b	a	a	b	a	b	b	b	b	b	b	a	b	b	b	b	a	b	b	a	b	b	b	b	b	a	b	a	b	b	b	a	b	b	b	b	a	a	a
Aradu_A04	Marker4931743	69.52	b	b	a	a	a	a	b	b	b	a	a	b	a	b	b	b	b	b	b	a	b	b	b	b	a	b	b	a	b	b	b	b	b	a	b	a	b	b	b	a	b	b	b	b	a	a	a
Aradu_A04	Marker4943396	69.52	b	b	a	a	a	a	b	b	b	a	a	b	a	b	b	b	b	b	b	a	b	b	b	b	a	b	b	a	b	b	b	b	b	a	b	a	b	b	b	a	b	b	b	b	a	a	a
Aradu_A04	Marker4912414	69.693	b	b	a	a	a	a	b	b	b	a	a	b	a	b	b	b	b	b	h	a	b	b	b	b	a	b	b	a	b	b	b	b	b	a	b	a	b	b	b	a	b	b	b	b	a	a	a
Aradu_A04	Marker4905582	69.865	b	b	a	a	a	a	b	b	b	a	a	b	a	b	b	b	b	b	a	a	b	b	b	b	a	b	b	a	b	b	b	b	b	a	b	a	b	b	b	a	b	b	b	b	a	a	a
Aradu_A04	Marker4874955	69.865	b	b	a	a	a	a	b	b	b	a	a	b	a	b	b	b	b	b	a	a	b	b	b	b	a	b	b	a	b	b	b	b	b	a	b	a	b	b	b	a	b	b	b	b	a	a	a
Aradu_A04	Marker4915686	69.865	b	b	a	a	a	a	b	b	b	a	a	b	a	b	b	b	b	b	a	a	b	b	b	b	a	b	b	a	b	b	b	b	b	a	b	a	b	b	b	a	b	b	b	b	a	a	a
Aradu_A04	Marker5016344	69.865	b	b	a	a	a	a	b	b	b	a	a	b	a	b	b	b	b	b	a	a	b	b	b	b	a	b	b	a	b	b	b	b	b	a	b	a	b	b	b	a	b	b	b	b	a	a	a
Aradu_A04	Marker4939458	69.865	b	b	a	a	a	a	b	b	b	a	a	b	a	b	b	b	b	b	a	a	b	b	b	b	a	b	b	a	b	b	b	b	b	a	b	a	b	b	b	a	b	b	b	b	a	a	a
Aradu_A04	Marker4930579	69.865	b	b	a	a	a	a	b	b	b	a	a	b	a	b	b	b	b	b	a	a	b	b	b	b	a	b	b	a	b	b	b	b	b	a	b	a	b	b	b	a	b	b	b	b	a	a	a
Aradu_A04	Marker4932863	70.211	b	b	a	a	a	a	b	b	b	a	a	b	a	b	b	b	b	b	b	a	b	b	b	b	a	b	b	a	b	b	b	b	b	a	b	a	b	b	b	a	b	b	b	b	a	a	a
Aradu_A04	Marker4926186	70.558	b	b	a	a	a	a	b	b	b	a	a	b	a	b	b	b	b	b	a	a	b	b	b	b	a	b	b	a	b	b	b	b	b	a	b	a	b	b	b	a	b	b	b	b	a	a	a
Aradu_A04	Marker5074008	70.558	b	b	a	a	a	a	b	b	b	a	a	b	a	b	b	b	b	b	a	a	b	b	b	b	a	b	b	a	b	b	b	b	b	a	b	a	b	b	b	a	b	b	b	b	a	a	a
Aradu_A04	Marker4932842	70.558	b	b	a	a	a	a	b	b	b	a	a	b	a	b	b	b	b	b	a	a	b	b	b	b	a	b	b	a	b	b	b	b	b	a	b	a	b	b	b	a	b	b	b	b	a	a	a
Aradu_A04	Marker5003840	70.558	b	b	a	a	a	a	b	b	b	a	a	b	a	b	b	b	b	b	a	a	b	b	b	b	a	b	b	a	b	b	b	b	b	a	b	a	b	b	b	a	b	b	b	b	a	a	a
Aradu_A04	Marker4938566	70.904	b	b	a	a	a	a	b	b	b	a	a	b	a	b	b	b	-	b	a	a	b	b	b	b	a	b	b	a	b	b	b	b	b	a	b	a	b	b	b	a	b	b	b	b	a	a	a
Aradu_A04	Ad92O23	73.898	a	a	a	a	a	a	b	b	a	a	b	b	a	b	b	b	b	b	a	a	b	b	b	-	a	b	b	a	b	b	a	b	b	a	b	a	b	b	b	-	b	b	b	b	a	a	a
Aradu_A04	Marker4881652	77.303	b	b	a	a	a	a	b	b	b	a	a	b	a	b	b	b	b	b	a	a	b	b	b	b	a	b	b	a	b	b	b	b	b	a	b	a	b	b	b	a	b	b	b	b	a	a	a
Aradu_A04	Marker5024328	77.303	b	b	a	a	a	a	b	b	b	a	a	b	a	b	b	b	b	b	a	a	b	b	b	b	a	b	b	a	b	b	b	b	b	a	b	a	b	b	b	a	b	b	b	b	a	a	a
Aradu_A04	Marker4893500	77.303	b	b	a	a	a	a	b	b	b	a	a	b	a	b	b	b	b	b	a	a	b	b	b	b	a	b	b	a	b	b	b	b	b	a	b	a	b	b	b	a	b	b	b	b	a	a	a
Aradu_A04	Marker5036649	77.65	b	b	a	a	a	a	b	b	b	a	a	b	a	b	b	b	b	b	b	a	b	b	b	b	a	b	b	a	b	b	b	b	b	a	b	a	b	b	b	a	b	b	b	b	a	a	a
Aradu_A04	Marker4892106	77.65	b	b	a	a	a	a	b	b	b	a	a	b	a	b	b	b	b	b	b	a	b	b	b	b	a	b	b	a	b	b	b	b	b	a	b	a	b	b	b	a	b	b	b	b	a	a	a
Aradu_A04	PM348	90.287	a	a	a	a	a	a	b	b	b	a	b	b	a	b	a	b	b	b	b	a	a	-	b	a	a	-	b	a	b	b	b	b	b	a	b	a	b	b	a	a	b	b	a	b	a	a	a
Aradu_A04	PM297	93.684	a	a	a	a	a	a	a	b	a	a	b	b	a	b	a	b	b	b	b	a	-	b	b	a	b	b	a	a	b	b	a	b	b	a	b	a	b	b	a	-	b	b	a	b	a	a	a
Aradu_A04	Gi_30419832	94.083	a	a	a	a	a	a	a	b	a	a	b	b	a	b	a	b	b	b	b	a	-	b	b	a	b	-	a	a	b	b	-	b	b	a	b	a	b	b	-	-	b	b	a	b	a	a	a
Aradu_A04	Marker4945005	111.881	b	b	a	a	a	a	b	b	b	a	a	b	a	b	b	b	b	b	b	a	b	b	b	b	a	b	b	a	b	b	b	b	b	a	b	a	b	b	b	a	b	b	b	b	a	a	a
Aradu_A04	FI290008	111.881	b	b	a	a	a	a	b	b	b	a	a	b	a	b	b	b	b	b	b	a	b	b	b	b	a	b	b	a	b	b	b	b	b	a	b	a	b	b	b	a	b	b	b	b	a	a	a
Aradu_A04	Marker5061661	112.227	b	b	a	a	a	a	b	b	b	a	a	b	a	b	b	b	b	b	b	a	b	b	b	b	a	b	b	a	b	b	b	b	b	a	b	a	b	b	b	a	b	b	b	b	a	a	a
Aradu_A04	Marker4977592	112.574	b	b	a	a	a	a	b	b	b	a	a	b	a	b	b	b	b	b	b	a	b	b	b	b	a	b	b	a	b	b	b	b	b	a	b	a	b	b	b	a	b	b	b	b	a	a	a
Aradu_A04	Marker4943434	112.574	b	b	a	a	a	a	b	b	b	a	a	b	a	b	b	b	b	b	b	a	b	b	b	b	a	b	b	a	b	b	b	b	b	a	b	a	b	b	b	a	b	b	b	b	a	a	a
Aradu_A04	Marker5080492	112.574	b	b	a	a	a	a	b	b	b	a	a	b	a	b	b	b	b	b	b	a	b	b	b	b	a	b	b	a	b	b	b	b	b	a	b	a	b	b	b	a	b	b	b	b	a	a	a
Aradu_A04	Marker4916134	112.574	b	b	a	a	a	a	b	b	b	a	a	b	a	b	b	b	b	b	b	a	b	b	b	b	a	b	b	a	b	b	b	b	b	a	b	a	b	b	b	a	b	b	b	b	a	a	a
Aradu_A04	Marker4903132	112.574	b	b	a	a	a	a	b	b	b	a	a	b	a	b	b	b	b	b	b	a	b	b	b	b	a	b	b	a	b	b	b	b	b	a	b	a	b	b	b	a	b	b	b	b	a	a	a
Aradu_A04	Marker4955069	112.574	b	b	a	a	a	a	b	b	b	a	a	b	a	b	b	b	b	b	b	a	b	b	b	b	a	b	b	a	b	b	b	b	b	a	b	a	b	b	b	a	b	b	b	b	a	a	a
Aradu_A04	Marker4974626	112.92	b	b	a	a	a	a	b	b	b	a	a	b	a	b	b	b	b	b	b	a	b	b	b	b	a	b	b	a	b	b	b	b	b	a	b	a	b	b	b	a	b	b	b	b	a	a	a
Aradu_A04	Marker4883610	112.92	b	b	a	a	a	a	b	b	b	a	a	b	a	b	b	b	b	b	b	a	b	b	b	b	a	b	b	a	b	b	b	b	b	a	b	a	b	b	b	a	b	b	b	b	a	a	a
Aradu_A04	Marker4982682	113.62	b	b	a	a	a	a	b	b	b	a	a	b	a	b	b	b	b	b	b	a	b	b	b	b	a	b	b	a	b	b	b	b	b	a	b	a	b	b	b	a	a	b	b	b	a	a	a
Aradu_A04	Marker4889257	114.32	b	b	a	a	a	a	b	b	b	a	a	b	a	b	b	b	b	b	b	a	b	b	b	b	a	b	b	a	b	b	b	b	b	a	b	a	b	b	b	a	a	b	b	b	a	a	a
Aradu_A04	Marker4972395	114.32	b	b	a	a	a	a	b	b	b	a	a	b	a	b	b	b	b	b	b	a	b	b	b	b	a	b	b	a	b	b	b	b	b	a	b	a	b	b	b	a	a	b	b	b	a	a	a
Aradu_A04	Marker4932636	114.32	b	b	a	a	a	a	b	b	b	a	a	b	a	b	b	b	b	b	b	a	b	b	b	b	a	b	b	a	b	b	b	b	b	a	b	a	b	b	b	a	a	b	b	b	a	a	a
Aradu_A04	Marker4983528	116.126	b	b	a	a	a	a	b	b	b	a	a	b	a	b	b	b	b	b	b	a	b	b	b	b	a	b	b	a	b	b	b	b	b	a	b	a	b	b	b	a	b	b	b	b	a	a	a
Aradu_A04	Marker4898497	116.299	b	b	a	a	a	a	b	b	b	a	a	b	a	b	b	b	b	b	b	a	b	b	b	b	a	b	b	a	b	b	b	b	b	a	b	a	b	b	b	a	b	b	b	b	a	a	a
Aradu_A04	Marker5039357	116.299	b	b	a	a	a	a	b	b	b	a	a	b	a	b	b	b	b	b	b	a	b	b	b	b	a	b	b	a	b	b	b	b	b	a	b	a	b	b	b	a	b	b	b	b	a	a	a
Aradu_A04	Marker4897705	116.645	b	b	a	a	a	a	b	b	b	a	a	b	a	b	b	b	b	b	b	a	b	b	b	b	a	b	b	a	b	b	b	b	b	a	b	a	b	b	b	a	b	b	b	b	a	a	a
Aradu_A04	Marker5076255	120.686	b	b	a	a	a	a	b	b	b	a	a	b	a	b	b	b	b	b	b	a	b	b	b	b	a	b	b	a	a	b	b	b	b	a	b	a	b	b	b	a	b	b	b	b	a	a	a
Aradu_A05	Marker663551	0	a	a	b	b	b	a	b	b	a	a	b	b	a	b	b	b	b	b	a	b	b	b	a	a	a	a	a	b	b	a	b	b	b	a	a	b	b	a	b	a	a	a	a	a	b	a	b
Aradu_A05	Marker760265	0.741	a	a	b	-	-	a	b	b	a	a	b	b	a	b	b	b	b	b	a	b	b	b	a	a	a	a	a	b	b	a	b	b	b	a	a	b	b	a	b	a	a	a	a	a	b	a	b
Aradu_A05	Marker569426	2.245	a	a	b	b	b	a	b	b	a	a	b	b	a	b	b	b	b	b	a	b	b	b	a	a	a	a	a	b	b	a	b	b	b	a	a	b	b	a	b	a	a	a	a	a	b	a	b
Aradu_A05	Marker669889	6.359	a	a	a	a	b	a	b	b	a	a	b	b	a	b	b	b	b	b	a	b	b	b	a	a	a	a	a	b	a	a	b	b	b	a	a	b	b	a	b	a	a	a	a	a	b	a	b
Aradu_A05	Marker621001	10.042	a	a	a	a	b	a	b	b	a	b	b	b	a	b	b	b	b	b	a	b	b	b	a	a	b	a	a	b	a	a	b	b	b	a	a	b	b	a	b	a	a	a	a	a	b	a	b
Aradu_A05	Marker607697	10.387	a	a	a	a	b	a	b	b	a	b	b	b	a	b	b	b	b	b	a	b	b	b	a	a	b	a	a	b	a	a	b	b	b	a	a	b	b	a	b	a	a	a	a	a	b	a	b
Aradu_A05	Marker599303	14.125	a	a	-	a	b	a	b	b	a	a	b	b	a	b	b	b	b	b	a	b	b	b	a	a	a	a	a	b	a	a	b	b	b	a	a	b	b	a	b	a	a	a	a	a	b	a	b
Aradu_A05	Marker656861	14.125	a	a	a	a	b	a	b	b	a	a	b	b	a	b	b	b	b	b	a	b	b	b	a	a	a	a	a	b	a	a	b	b	b	a	a	b	b	a	b	a	a	a	a	a	b	a	b
Aradu_A05	Marker619316	14.125	a	a	a	a	b	a	b	b	a	a	b	b	a	b	b	b	b	b	a	b	b	b	a	a	-	a	a	b	a	a	b	b	b	a	a	b	b	a	b	a	a	a	a	a	b	a	b
Aradu_A05	Marker737699	14.125	a	a	a	a	b	a	b	b	a	a	b	b	a	b	b	b	b	b	a	b	b	b	a	a	a	a	a	b	a	a	b	b	b	a	a	b	b	a	b	a	a	a	a	a	b	a	b
Aradu_A05	Marker585696	14.125	a	a	a	a	b	a	b	b	a	a	b	b	a	b	b	b	b	b	a	b	b	b	a	a	a	a	a	b	a	a	b	b	b	a	a	b	b	a	b	a	a	a	a	a	b	a	b
Aradu_A05	Marker721980	14.475	a	a	a	a	b	a	b	b	a	a	b	b	a	b	b	b	b	b	a	b	b	b	a	a	a	a	a	b	a	a	b	b	b	a	a	b	b	a	b	a	a	a	a	a	b	a	b
Aradu_A05	Marker648264	14.956	a	a	a	a	b	a	b	b	a	a	b	b	a	b	b	b	b	b	a	b	b	b	a	a	a	a	a	b	a	a	b	b	b	a	a	b	b	a	b	a	a	a	a	a	b	a	b
Aradu_A05	Marker608927	15.093	a	a	a	a	b	a	b	b	a	a	b	b	a	b	b	b	b	b	a	b	b	b	a	a	a	a	a	b	a	a	b	b	b	a	a	b	b	a	b	a	a	a	a	a	b	a	b
Aradu_A05	Marker656239	15.23	a	a	a	a	b	a	b	b	a	a	b	b	a	b	b	b	b	b	a	b	b	b	a	a	a	a	a	b	a	a	b	b	b	a	a	b	b	a	b	a	a	a	a	a	b	a	b
Aradu_A05	Marker702429	15.367	a	a	a	a	b	a	b	b	a	a	b	b	a	b	b	b	b	b	a	b	b	b	a	a	a	a	a	b	a	a	b	b	b	a	a	b	b	a	b	a	a	a	a	a	b	a	b
Aradu_A05	Marker610248	15.504	a	a	a	a	b	a	b	b	a	a	b	b	a	b	b	b	b	b	a	b	b	b	a	a	a	a	a	b	a	a	b	b	b	a	a	b	b	a	b	a	a	a	a	a	b	a	b
Aradu_A05	Marker669425	15.641	a	a	a	a	b	a	b	b	a	a	b	b	a	b	b	b	b	b	a	b	b	b	a	a	a	a	a	b	a	a	b	b	b	a	a	b	b	a	b	a	a	a	a	a	b	a	b
Aradu_A05	Marker745877	15.778	a	a	a	a	b	a	b	b	a	a	b	b	a	b	b	b	b	b	a	b	b	b	a	a	a	a	a	b	a	a	b	b	b	a	a	b	b	a	b	a	a	a	a	a	b	a	b
Aradu_A05	Marker625928	15.778	a	a	a	a	b	a	b	b	a	a	b	b	a	b	b	b	b	b	a	b	b	b	a	a	a	a	a	b	a	a	b	b	b	a	a	b	b	a	b	a	a	a	a	a	b	a	b
Aradu_A05	Marker646411	15.778	a	a	a	a	b	a	b	b	a	a	b	b	a	b	b	b	b	b	a	b	b	b	a	a	a	a	a	b	a	a	b	b	b	a	a	b	b	a	b	a	a	a	a	a	b	a	b
Aradu_A05	Marker727920	15.778	a	a	a	a	b	a	b	b	a	a	b	b	a	b	b	b	b	b	a	b	b	b	a	a	a	a	a	b	a	a	b	b	b	a	a	b	b	a	b	a	a	a	a	a	b	a	b
Aradu_A05	Marker766761	15.778	a	a	a	a	b	a	b	b	a	a	b	b	a	b	b	b	b	b	a	b	b	b	a	a	a	a	a	b	a	a	b	b	b	a	a	b	b	a	b	a	a	a	a	a	b	a	b
Aradu_A05	Marker715123	15.778	a	a	a	a	b	a	b	b	a	a	b	b	a	b	b	b	b	b	a	b	b	b	a	a	a	a	a	b	a	a	b	b	b	a	a	b	b	a	b	a	a	a	a	a	b	a	b
Aradu_A05	Marker738730	15.778	a	a	a	a	b	a	b	b	a	a	b	b	a	b	b	b	b	b	a	b	b	b	a	a	a	a	a	b	a	a	b	b	b	a	a	b	b	a	b	a	a	a	a	a	b	a	b
Aradu_A05	Marker719061	15.778	a	a	a	a	b	a	b	b	a	a	b	b	-	b	b	b	b	b	a	b	b	b	a	-	a	a	a	b	a	a	b	b	b	a	a	b	b	a	b	a	a	a	a	a	b	a	b
Aradu_A05	Marker741360	16.126	a	a	a	a	b	a	b	b	a	-	b	b	a	b	b	b	b	b	a	b	b	b	a	a	a	a	a	b	a	a	b	b	b	a	a	b	b	a	b	a	a	a	a	a	b	a	b
Aradu_A05	Marker672006	16.126	a	a	a	a	b	a	b	b	a	a	b	b	a	b	b	b	b	b	a	b	b	b	a	a	a	a	a	b	a	a	b	b	b	a	a	b	b	a	b	a	a	a	a	a	b	a	b
Aradu_A05	Marker652409	16.126	a	a	a	a	b	a	b	b	a	a	b	b	a	b	b	b	b	b	a	b	b	b	a	a	a	a	a	b	a	a	b	b	b	a	a	b	b	a	b	a	a	a	a	a	b	a	b
Aradu_A05	Marker599528	16.126	a	a	a	a	b	a	b	b	a	a	b	b	a	b	b	b	b	b	a	b	b	b	a	a	a	a	a	b	a	a	b	b	b	a	a	b	b	a	b	a	a	a	a	a	b	a	b
Aradu_A05	Marker630077	16.126	a	a	a	a	b	a	b	b	a	a	b	b	a	b	b	b	b	b	a	b	b	b	a	a	a	a	a	b	a	a	b	b	b	a	a	b	b	a	b	a	a	a	a	a	b	a	b
Aradu_A05	Marker707939	16.126	a	a	a	a	b	a	b	b	a	a	b	b	a	b	b	b	b	b	a	b	b	b	a	a	a	a	a	b	a	a	b	b	b	a	a	b	b	a	b	a	a	a	a	a	b	a	b
Aradu_A05	Marker729942	16.126	a	a	a	a	b	a	b	b	a	a	b	b	a	b	b	b	b	b	a	b	b	b	a	a	a	a	a	b	a	a	b	b	b	a	a	b	b	a	b	a	a	a	a	a	b	a	b
Aradu_A05	Marker574581	16.962	a	a	a	a	b	h	b	b	a	a	b	b	a	b	b	b	b	b	a	b	b	b	a	a	a	a	a	b	a	a	b	b	b	a	a	b	b	a	b	a	a	a	a	a	b	a	b
Aradu_A05	Marker611376	17.099	a	a	a	a	b	b	b	b	a	a	b	b	a	b	b	b	b	b	a	b	b	b	a	a	a	a	a	b	a	a	b	b	b	a	a	b	b	a	b	a	a	a	a	a	b	a	b
Aradu_A05	Marker671425	17.236	a	a	a	a	b	h	b	b	a	a	b	b	a	b	b	b	b	b	a	b	b	b	a	a	a	a	a	b	a	a	b	b	b	a	a	b	b	a	b	a	a	a	a	a	b	a	b
Aradu_A05	Marker653608	18.072	a	a	a	a	b	b	b	b	a	a	b	b	a	b	b	b	b	b	a	b	b	b	a	a	a	a	a	b	a	a	b	a	b	a	a	b	b	a	b	a	a	a	a	a	b	a	b
Aradu_A05	Marker598641	18.417	a	a	a	a	b	b	b	b	a	a	b	b	a	b	b	b	b	b	a	b	b	b	a	a	a	a	a	b	a	a	b	a	b	a	a	b	b	a	b	a	a	a	a	a	b	a	b
Aradu_A05	Marker652613	18.762	a	a	a	a	b	b	b	b	a	a	b	b	a	b	b	b	b	b	a	b	b	b	a	b	a	a	a	b	a	a	b	a	b	a	a	b	b	a	b	a	a	a	a	a	b	a	b
Aradu_A05	Marker760387	18.762	a	a	a	a	b	b	b	b	a	a	b	b	a	b	b	b	b	b	a	b	b	b	a	b	a	a	a	b	a	a	b	a	b	a	a	b	b	a	b	a	a	a	a	a	b	a	b
Aradu_A05	Marker588989	19.811	a	a	a	a	b	b	b	b	a	a	b	b	a	b	b	b	b	b	a	b	b	b	a	b	a	a	a	b	a	a	b	b	b	a	a	b	b	a	b	a	a	a	a	a	b	a	b
Aradu_A05	Marker728808	20.86	a	a	a	a	b	b	b	b	a	a	b	b	b	b	b	b	b	b	a	b	b	b	a	b	a	a	a	b	a	a	b	a	b	a	a	b	b	a	b	a	a	a	a	a	b	a	b
Aradu_A05	Marker609905	20.86	a	a	a	a	b	b	b	b	a	a	b	b	b	b	b	b	b	b	a	b	b	b	a	b	a	a	a	b	a	a	b	a	b	a	a	b	b	a	b	a	a	a	a	a	b	a	b
Aradu_A05	Marker612778	20.86	a	a	a	a	b	b	b	b	a	a	b	b	b	b	b	b	b	b	a	b	b	b	a	b	a	a	a	b	a	a	b	a	b	a	a	b	b	a	b	a	a	a	a	a	b	a	b
Aradu_A05	Marker566150	20.86	a	a	a	a	b	b	b	b	a	a	b	b	b	b	b	b	b	b	a	b	b	b	a	b	a	a	a	b	a	a	b	a	b	a	a	b	b	a	b	a	a	a	a	a	b	a	b
Aradu_A05	Marker750469	21.205	a	a	a	a	b	b	b	b	a	a	b	b	b	b	b	b	b	b	a	b	b	b	a	b	a	a	a	b	a	a	b	a	b	a	a	b	b	a	b	a	a	a	a	a	b	a	b
Aradu_A05	Marker573796	21.205	a	a	a	a	b	b	b	b	a	a	b	b	b	b	b	b	b	b	a	b	b	b	a	b	a	a	a	b	a	a	b	a	b	a	a	b	b	a	b	a	a	a	a	a	b	a	b
Aradu_A05	Marker596367	21.56	a	a	a	a	-	b	b	b	a	a	b	b	-	b	b	b	b	b	a	b	b	b	a	b	a	a	a	b	a	a	b	a	b	a	a	b	b	a	b	a	a	a	a	a	b	a	b
Aradu_A05	Marker730780	22.639	a	a	a	a	a	b	b	b	a	a	b	b	b	b	b	b	b	b	a	b	b	b	a	b	a	a	a	b	a	a	b	a	b	a	a	b	b	a	b	a	a	a	a	a	b	a	a
Aradu_A05	Marker756583	22.639	a	a	a	a	a	b	b	b	a	a	b	b	b	b	b	b	b	b	a	b	b	b	a	b	a	a	a	b	a	a	b	a	b	a	a	b	b	a	b	a	a	a	a	a	b	a	a
Aradu_A05	Marker733179	22.639	a	a	a	a	a	b	b	b	a	a	b	b	b	b	b	b	b	b	a	b	b	b	a	b	a	a	a	b	a	a	b	a	b	a	a	b	b	a	b	a	a	a	a	a	b	a	a
Aradu_A05	Marker754063	22.984	a	a	a	a	a	b	b	b	a	a	b	b	b	b	b	b	b	b	a	b	b	b	a	b	a	a	a	b	a	a	b	a	b	a	a	b	b	a	b	a	a	a	a	a	b	a	a
Aradu_A05	Marker663928	22.984	a	a	a	a	a	b	b	b	a	a	b	b	b	b	b	b	b	b	a	b	b	b	a	b	a	a	a	b	a	a	b	a	b	a	a	b	b	a	b	a	a	a	a	a	b	a	a
Aradu_A05	Marker597589	22.984	a	a	a	a	a	b	b	b	a	a	b	b	b	b	b	b	b	b	a	b	b	b	a	b	a	a	a	b	a	a	b	a	b	a	a	b	b	a	b	a	a	a	a	a	b	a	a
Aradu_A05	Marker688114	22.984	a	a	a	a	a	b	b	b	a	a	b	b	b	b	b	b	b	b	a	b	b	b	a	b	a	a	a	b	a	a	b	a	b	a	a	b	b	a	b	a	a	a	a	a	b	a	a
Aradu_A05	Marker621473	23.329	a	a	a	a	a	b	b	b	a	a	b	b	b	b	b	b	b	b	a	b	b	b	a	b	a	a	a	b	a	a	b	a	b	a	a	b	b	a	b	a	a	a	a	a	b	a	a
Aradu_A05	Marker603677	23.329	a	a	a	a	a	b	b	b	a	a	b	b	b	b	b	b	b	b	a	b	b	b	a	b	a	a	a	b	a	a	b	a	b	a	a	b	b	a	b	a	a	a	a	a	b	a	a
Aradu_A05	Marker754998	23.329	a	a	a	a	a	b	b	b	a	a	b	b	b	b	b	b	b	b	a	b	b	b	a	b	a	a	a	b	a	a	b	a	b	a	a	b	b	a	b	a	a	a	a	a	b	a	a
Aradu_A05	Marker760769	23.329	a	a	a	a	a	b	b	b	a	a	b	b	b	b	b	b	b	b	a	b	b	b	a	b	a	a	a	b	a	a	b	a	b	a	a	b	b	a	b	a	a	a	a	a	b	a	a
Aradu_A05	Marker689777	23.329	a	a	a	a	a	b	b	b	a	a	b	b	b	b	b	b	b	b	a	b	b	b	a	b	a	a	a	b	a	a	b	a	b	a	a	b	b	a	b	a	a	a	a	a	b	a	a
Aradu_A05	Marker629981	23.329	a	a	a	a	a	b	b	b	a	a	b	b	b	b	b	b	b	b	a	b	b	b	a	b	a	a	a	b	a	a	b	a	b	a	a	b	b	a	b	a	a	a	a	a	b	a	a
Aradu_A05	Marker608968	23.329	a	a	a	a	a	b	b	b	a	a	b	b	b	b	b	b	b	b	a	b	b	b	a	b	a	a	a	b	a	a	b	a	b	a	a	b	b	a	b	a	a	a	a	a	b	a	a
Aradu_A05	Marker621857	23.329	a	a	a	a	a	b	b	b	a	a	b	b	b	b	b	b	b	b	a	b	b	b	a	b	a	a	a	b	a	a	b	a	b	a	a	b	b	a	b	a	a	a	a	a	b	a	a
Aradu_A05	Marker703245	23.329	a	a	a	a	a	b	b	b	a	a	b	b	b	b	b	b	b	b	a	b	b	b	a	b	a	a	a	b	a	a	b	a	b	a	a	b	b	a	b	a	a	a	a	a	b	a	a
Aradu_A05	Marker595450	23.329	a	a	a	a	a	b	b	b	a	a	b	b	b	b	b	b	b	b	a	b	b	b	a	b	a	a	a	b	a	a	b	a	b	a	a	b	b	a	b	a	a	a	a	a	b	a	a
Aradu_A05	Marker574101	23.329	a	a	a	a	a	b	b	b	a	a	b	b	b	b	b	b	b	b	a	b	b	b	a	b	a	a	a	b	a	a	b	a	b	a	a	b	b	a	b	a	a	a	a	a	b	a	a
Aradu_A05	Marker572836	23.329	a	a	a	a	a	b	b	b	a	a	b	b	b	b	b	b	b	b	a	b	b	b	a	b	a	a	a	b	a	a	b	a	b	a	a	b	b	a	b	a	a	a	a	a	b	a	a
Aradu_A05	Marker624696	23.329	a	a	a	a	a	b	b	b	a	a	b	b	b	b	b	b	b	b	a	b	b	b	a	b	a	a	a	b	a	a	b	a	b	a	a	b	b	a	b	a	a	a	a	a	b	a	a
Aradu_A05	Marker769586	23.329	a	a	a	a	a	b	b	b	a	a	b	b	b	b	b	b	b	b	a	b	b	b	a	b	a	a	a	b	a	a	b	a	b	a	a	b	b	a	b	a	a	a	a	a	b	a	a
Aradu_A05	Marker733227	23.329	a	a	a	a	a	b	b	b	a	a	b	b	b	b	b	b	b	b	a	b	b	b	a	b	a	a	a	b	a	a	b	a	b	a	a	b	b	a	b	a	a	a	a	a	b	a	a
Aradu_A05	Marker645884	23.329	a	a	a	a	a	b	b	b	a	a	b	b	b	b	b	b	b	b	a	b	b	b	a	b	a	a	a	b	a	a	b	a	b	a	a	b	b	a	b	a	a	a	a	a	b	a	a
Aradu_A05	Marker644274	23.329	a	a	a	a	a	b	b	b	a	a	b	b	b	b	b	b	b	b	a	b	b	b	a	b	a	a	a	b	a	a	b	a	b	a	a	b	b	a	b	a	a	a	a	a	b	a	a
Aradu_A05	Marker709296	23.329	a	a	a	a	a	b	b	b	a	a	b	b	b	b	b	b	b	b	a	b	b	b	a	b	a	a	a	b	a	a	b	a	b	a	a	b	b	a	b	a	a	a	a	a	b	a	a
Aradu_A05	Marker714111	23.329	a	a	a	a	a	b	b	b	a	a	b	b	b	b	b	b	b	b	a	b	b	b	a	b	a	a	a	b	a	a	b	a	b	a	a	b	b	a	b	a	a	a	a	a	b	a	a
Aradu_A05	Marker690417	23.329	a	a	a	a	a	b	b	b	a	a	b	b	b	b	b	b	b	b	a	b	b	b	a	b	a	a	a	b	a	a	b	a	b	a	a	b	b	a	b	a	a	a	a	a	b	a	a
Aradu_A05	Marker590717	23.329	a	a	a	a	a	b	b	b	a	a	b	b	b	b	b	b	b	b	a	b	b	b	a	b	a	a	a	b	a	a	b	a	b	a	a	b	b	a	b	a	a	a	a	a	b	a	a
Aradu_A05	Marker714178	23.329	a	a	a	a	a	b	b	b	a	a	b	b	b	b	b	b	b	b	a	b	b	b	a	b	a	a	a	b	a	a	b	a	b	a	a	b	b	a	b	a	a	a	a	a	b	a	a
Aradu_A05	Marker643145	23.329	a	a	a	a	a	b	b	b	a	a	b	b	b	b	b	b	b	b	a	b	b	b	a	b	a	a	a	b	a	a	b	a	b	a	a	b	b	a	b	a	a	a	a	a	b	a	a
Aradu_A05	Marker624109	23.329	a	a	a	a	a	b	b	b	a	a	b	b	b	b	b	b	b	b	a	b	b	b	a	b	a	a	a	b	a	a	b	a	b	a	a	b	b	a	b	a	a	a	a	a	b	a	a
Aradu_A05	Marker666142	23.329	a	a	a	a	a	b	b	b	a	a	b	b	b	b	b	b	b	b	a	b	b	b	a	b	a	a	a	b	a	a	b	a	b	a	a	b	b	a	b	a	a	a	a	a	b	a	a
Aradu_A05	Marker573585	23.329	a	a	a	a	a	b	b	b	a	a	b	b	b	b	b	b	b	b	a	b	b	b	a	b	a	a	a	b	a	a	b	a	b	a	a	b	b	a	b	a	a	a	a	a	b	a	a
Aradu_A05	Marker727545	23.329	a	a	a	a	a	b	b	b	a	a	b	b	b	b	b	b	b	b	a	b	b	b	a	b	a	a	a	b	a	a	b	a	b	a	a	b	b	a	b	a	a	a	a	a	b	a	a
Aradu_A05	Marker584316	23.329	a	a	a	a	a	b	b	b	a	a	b	b	b	b	b	b	b	b	a	b	b	b	a	b	a	a	a	b	a	a	b	a	b	a	a	b	b	a	b	a	a	a	a	a	b	a	a
Aradu_A05	Marker736774	23.329	a	a	a	a	a	b	b	b	a	a	b	b	b	b	b	b	b	b	a	b	b	b	a	b	a	a	a	b	a	a	b	a	b	a	a	b	b	a	b	a	a	a	a	a	b	a	a
Aradu_A05	Marker709382	23.329	a	a	a	a	a	b	b	b	a	a	b	b	b	b	b	b	b	b	a	b	b	b	a	b	a	a	a	b	a	a	b	a	b	a	a	b	b	a	b	a	a	a	a	a	b	a	a
Aradu_A05	Marker641158	23.329	a	a	a	a	a	b	b	b	a	a	b	b	b	b	b	b	b	b	a	b	b	b	a	b	a	a	a	b	a	a	b	a	b	a	a	b	b	a	b	a	a	a	a	a	b	a	a
Aradu_A05	Marker725219	23.329	a	a	a	a	a	b	b	b	a	a	b	b	b	b	b	b	b	b	a	b	b	b	a	b	a	a	a	b	a	a	b	a	b	a	a	b	b	a	b	a	a	a	a	a	b	a	a
Aradu_A05	Marker616279	23.329	a	a	a	a	a	b	b	b	a	a	b	b	b	b	b	b	b	b	a	b	b	b	a	b	a	a	a	b	a	a	b	a	b	a	a	b	b	a	b	a	a	a	a	a	b	a	a
Aradu_A05	Marker656169	23.329	a	a	a	a	a	b	b	b	a	a	b	b	b	b	b	b	b	b	a	b	b	b	a	b	a	a	a	b	a	a	b	a	b	a	a	b	b	a	b	a	a	a	a	a	b	a	a
Aradu_A05	Marker667050	23.329	a	a	a	a	a	b	b	b	a	a	b	b	b	b	b	b	b	b	a	b	b	b	a	b	a	a	a	b	a	a	b	a	b	a	a	b	b	a	b	a	a	a	a	a	b	a	a
Aradu_A05	Marker629580	23.329	a	a	a	a	a	b	b	b	a	a	b	b	b	b	b	b	b	b	a	b	b	b	a	b	a	a	a	b	a	a	b	a	b	a	a	b	b	a	b	a	a	a	a	a	b	a	a
Aradu_A05	Marker572216	23.329	a	a	a	a	a	b	b	b	a	a	b	b	b	b	b	b	b	b	a	b	b	b	a	b	a	a	a	b	a	a	b	a	b	a	a	b	b	a	b	a	a	a	a	a	b	a	a
Aradu_A05	Marker611942	23.329	a	a	a	a	a	b	b	b	a	a	b	b	b	b	b	b	b	b	a	b	b	b	a	b	a	a	a	b	a	a	b	a	b	a	a	b	b	a	b	a	a	a	a	a	b	a	a
Aradu_A05	Marker633115	23.329	a	a	a	a	a	b	b	b	a	a	b	b	b	b	b	b	b	b	a	b	b	b	a	b	a	a	a	b	a	a	b	a	b	a	a	b	b	a	b	a	a	a	a	a	b	a	a
Aradu_A05	Marker650401	23.329	a	a	a	a	a	b	b	b	a	a	b	b	b	b	b	b	b	b	a	b	b	b	a	b	a	a	a	b	a	a	b	a	b	a	a	b	b	a	b	a	a	a	a	a	b	a	a
Aradu_A05	Marker766092	23.329	a	a	a	a	a	b	b	b	a	a	b	b	b	b	b	b	b	b	a	b	b	b	a	b	a	a	a	b	a	a	b	a	b	a	a	b	b	a	b	a	a	a	a	a	b	a	a
Aradu_A05	Marker610602	23.329	a	a	a	a	a	b	b	b	a	a	b	b	b	b	b	b	b	b	a	b	b	b	a	b	a	a	a	b	a	a	b	a	b	a	a	b	b	a	b	a	a	a	a	a	b	a	a
Aradu_A05	Marker570195	23.329	a	a	a	a	a	b	b	b	a	a	b	b	b	b	b	b	b	b	a	b	b	b	a	b	a	a	a	b	a	a	b	a	b	a	a	b	b	a	b	a	a	a	a	a	b	a	a
Aradu_A05	Marker681422	23.329	a	a	a	a	a	b	b	b	a	a	b	b	b	b	b	b	b	b	a	b	b	b	a	b	a	a	a	b	a	a	b	a	b	a	a	b	b	a	b	a	a	a	a	a	b	a	a
Aradu_A05	Marker662348	23.329	a	a	a	a	a	b	b	b	a	a	b	b	b	b	b	b	b	b	a	b	b	b	a	b	a	a	a	b	a	a	b	a	b	a	a	b	b	a	b	a	a	a	a	a	b	a	a
Aradu_A05	Marker570253	23.329	a	a	a	a	a	b	b	b	a	a	b	b	b	b	b	b	b	b	a	b	b	b	a	b	a	a	a	b	a	a	b	a	b	a	a	b	b	a	b	a	a	a	a	a	b	a	a
Aradu_A05	Marker749348	23.329	a	a	a	a	a	b	b	b	a	a	b	b	b	b	b	b	b	b	a	b	b	b	a	b	a	a	a	b	a	a	b	a	b	a	a	b	b	a	b	a	a	a	a	a	b	a	a
Aradu_A05	Marker668565	23.329	a	a	a	a	a	b	b	b	a	a	b	b	b	b	b	-	b	b	a	b	b	b	a	b	a	a	a	b	a	a	-	a	b	a	a	b	b	a	b	a	a	a	a	a	b	a	a
Aradu_A05	FI288602	23.329	a	a	a	a	a	b	b	b	a	a	b	b	b	b	b	b	b	b	a	b	b	b	a	b	a	a	a	b	a	a	b	a	b	a	a	b	b	a	b	a	a	a	a	a	b	a	a
Aradu_A05	Marker752974	23.329	a	a	a	a	a	b	b	b	a	a	b	b	b	b	b	b	b	b	a	b	b	b	a	b	a	a	a	b	a	a	b	a	b	a	a	b	b	a	b	a	a	a	a	a	b	a	a
Aradu_A05	Marker731135	23.329	a	a	a	a	a	b	b	b	a	a	b	b	b	b	b	b	b	b	a	b	b	b	a	b	a	a	a	b	a	a	b	a	b	a	a	b	b	a	b	a	a	a	a	a	b	a	a
Aradu_A05	Marker588818	23.329	a	a	a	a	a	b	b	b	a	a	b	b	b	b	b	b	b	b	a	b	b	b	a	b	a	a	a	b	a	a	b	a	b	a	a	b	b	a	b	a	a	a	a	a	b	a	a
Aradu_A05	Marker721475	23.329	a	a	a	a	a	b	b	b	a	a	b	b	b	b	b	b	b	b	a	b	b	b	a	b	a	a	a	b	a	a	b	a	b	a	a	b	b	a	b	a	a	a	a	a	-	a	a
Aradu_A05	Marker678436	24.393	a	a	a	a	a	b	b	b	a	a	b	b	b	b	b	b	b	b	a	b	b	b	a	b	a	a	a	b	a	a	b	a	b	a	a	b	b	a	b	a	a	a	a	a	b	a	a
Aradu_A05	Marker571597	29.495	b	a	b	a	a	b	b	b	a	a	b	b	b	b	-	b	b	b	a	-	b	b	a	b	a	a	a	a	-	a	b	a	a	a	a	b	b	a	b	a	a	-	a	a	a	b	a
Aradu_A05	Marker633329	30.676	b	a	b	a	a	b	b	b	a	a	b	b	b	b	b	b	b	b	a	a	b	b	a	b	a	a	a	b	b	a	b	a	a	a	a	b	b	a	b	a	a	-	a	a	a	b	a
Aradu_A05	Marker694609	35.341	a	a	a	a	a	b	b	b	a	a	a	b	b	b	b	b	b	b	a	a	-	b	a	b	a	a	a	b	b	a	b	a	a	a	a	b	b	a	b	a	a	b	a	a	b	a	a
Aradu_A05	Marker761986	38.918	a	a	a	a	a	b	a	-	a	a	-	b	b	b	b	b	b	a	a	a	a	b	a	b	b	a	a	b	-	a	b	a	a	a	a	b	b	a	b	a	a	b	a	a	b	a	a
Aradu_A05	Marker637277	46.606	a	a	b	a	a	b	b	a	a	a	a	b	b	b	b	b	b	b	a	a	a	b	a	b	a	a	a	a	a	a	b	a	b	a	a	b	b	a	b	a	a	b	a	a	a	a	a
Aradu_A05	Marker699440	48.014	a	a	b	a	a	b	b	a	a	a	b	b	b	b	b	b	b	b	a	b	a	b	a	b	a	a	a	a	a	a	b	a	b	a	a	b	b	a	b	a	a	a	a	a	a	a	a
Aradu_A05	Marker645240	50.689	a	a	-	a	a	b	b	b	a	a	b	b	b	b	b	b	b	b	a	b	b	b	a	b	a	a	a	-	a	a	b	a	b	a	a	b	b	a	b	-	a	a	a	a	b	a	a
Aradu_A05	Marker713504	54.266	a	a	a	b	a	b	b	-	a	a	b	b	b	b	b	b	b	b	a	b	b	b	a	b	a	a	a	b	a	a	b	a	b	b	a	b	b	b	b	a	a	a	-	a	b	a	a
Aradu_A05	Marker625959	54.266	a	a	a	b	a	b	b	b	a	a	b	b	b	b	b	b	b	b	a	b	b	b	a	b	a	a	a	b	a	a	b	a	b	b	a	b	b	b	b	a	-	a	b	a	b	a	a
Aradu_A05	Marker736837	54.266	a	a	a	b	a	b	b	-	a	a	b	b	b	b	b	b	b	b	a	b	b	b	a	b	a	a	a	b	a	a	b	a	b	b	a	b	b	b	b	a	a	a	b	a	b	a	a
Aradu_A05	Marker632608	54.266	a	a	a	b	a	b	b	b	a	a	b	b	b	b	b	b	b	b	a	b	b	b	a	b	a	a	a	b	a	a	b	a	b	b	a	b	b	b	b	a	a	a	b	a	b	a	a
Aradu_A05	Marker642407	54.634	a	a	a	b	a	b	b	b	a	a	b	b	b	b	b	b	b	b	-	b	b	b	a	b	a	a	-	b	a	a	b	a	b	-	a	b	a	b	b	a	a	a	a	a	b	a	a
Aradu_A05	Marker622254	59.335	a	a	a	b	a	b	b	a	a	a	b	b	b	b	a	b	b	b	a	a	b	b	a	b	b	a	b	b	a	a	b	a	b	b	a	b	a	b	b	a	b	a	a	a	b	a	a
Aradu_A05	Marker712314	61.109	a	a	a	b	a	b	b	a	a	a	b	b	b	b	a	b	b	b	b	a	b	b	a	b	b	b	b	b	a	a	b	a	b	b	a	b	a	b	b	a	b	a	a	a	b	a	a
Aradu_A05	Marker764986	61.89	a	a	a	b	a	b	b	-	a	a	-	b	b	b	-	b	b	-	a	a	b	b	a	b	b	b	b	b	a	a	b	a	b	b	a	b	-	b	b	a	-	a	a	a	b	a	a
Aradu_A05	Marker580856	70.352	a	b	a	b	b	a	b	b	a	a	a	b	b	b	b	b	b	b	a	a	b	b	a	b	b	a	a	b	b	a	b	a	a	b	a	b	a	b	b	a	b	a	b	a	b	a	a
Aradu_A05	Marker628900	72.855	a	a	a	b	b	a	b	b	a	a	a	b	b	b	b	b	b	b	a	a	b	b	a	b	b	a	a	b	b	a	b	a	a	b	a	b	a	b	b	a	b	b	b	a	b	a	a
Aradu_A05	Marker704665	74.262	a	b	a	b	b	a	b	b	a	a	a	b	b	b	b	b	b	b	a	a	b	b	a	-	b	-	a	b	b	a	b	a	a	b	a	b	a	b	b	a	b	b	b	a	b	a	a
Aradu_A05	Marker671312	79.888	a	-	a	b	b	a	b	a	a	-	a	b	b	b	b	b	b	b	b	a	b	b	a	a	b	-	a	b	b	a	b	a	b	b	a	b	a	b	b	a	-	b	b	a	-	a	a
Aradu_A05	Marker718742	88.956	a	a	a	b	b	b	b	a	a	a	a	b	b	b	b	b	b	b	a	a	b	b	a	a	b	a	b	b	b	a	b	a	a	b	a	b	a	b	b	a	b	a	b	a	b	a	a
Aradu_A06	Marker482046	0	b	a	b	b	b	a	a	a	b	a	b	b	a	a	b	b	b	b	b	a	b	b	b	b	a	b	b	a	a	b	b	a	b	a	b	a	b	a	a	a	b	b	b	a	a	a	b
Aradu_A06	Marker406939	16.46	a	a	b	-	b	b	b	b	b	a	a	b	a	a	b	b	b	b	h	a	b	b	a	b	a	b	b	b	a	a	b	a	b	a	a	a	b	a	a	a	b	b	a	a	a	a	b
Aradu_A06	Marker462053	25.717	a	a	b	b	b	a	b	b	b	a	b	b	a	a	b	b	b	b	b	a	b	b	a	b	a	b	b	b	b	a	b	b	b	a	a	b	b	a	b	a	b	a	a	a	a	a	b
Aradu_A06	Marker513042	35.683	a	a	a	a	a	b	b	b	b	a	b	b	a	b	b	b	b	b	b	a	b	b	a	b	a	b	b	b	a	a	b	a	b	a	a	b	b	a	b	a	b	a	a	a	a	a	a
Aradu_A06	Marker451421	50.723	b	a	a	b	a	b	a	a	b	a	b	b	a	a	b	b	b	b	b	a	b	b	a	b	a	b	b	b	a	b	b	b	a	a	b	b	a	a	b	a	b	a	a	a	a	a	a
Aradu_A06	Marker477254	51.205	b	a	a	b	a	b	a	a	b	a	b	b	a	a	b	b	b	b	h	a	b	b	a	b	a	b	b	b	a	b	b	b	a	a	b	b	a	a	b	a	b	a	a	a	a	a	a
Aradu_A06	Marker508391	69.974	b	b	a	a	a	a	b	a	b	a	a	b	a	b	b	b	b	b	h	a	b	b	b	b	a	b	b	a	b	a	b	b	b	a	b	a	b	b	b	a	b	b	b	b	a	a	a
Aradu_A06	Marker381032	72.462	b	b	a	a	a	a	b	b	b	a	a	b	a	b	b	b	b	b	b	a	b	b	b	b	a	b	b	a	b	b	b	b	b	a	b	a	b	b	b	a	b	b	b	b	a	a	a
Aradu_A06	Marker535521	74.028	b	b	a	a	a	a	a	b	b	a	a	b	a	b	b	b	b	b	b	a	b	b	b	b	a	b	b	a	b	b	b	b	b	a	b	a	b	b	b	a	b	b	b	b	a	a	a
Aradu_A06	Marker410524	83.934	b	b	a	a	b	b	b	b	b	b	b	b	a	b	b	b	b	b	b	a	b	b	b	b	a	b	b	b	b	b	b	b	b	b	b	a	b	b	b	a	b	b	b	b	a	a	a
Aradu_A06	Marker535313	98.049	a	b	a	a	a	b	b	b	b	b	b	b	a	a	a	b	b	b	h	a	b	b	a	b	a	b	b	a	b	b	b	b	a	a	a	a	a	b	a	a	b	b	b	a	a	b	a
Aradu_A06	Marker398995	104.008	a	b	a	a	a	b	a	b	b	b	b	b	a	a	a	b	b	b	b	a	b	b	a	b	b	b	b	a	b	b	b	a	a	b	a	a	a	b	a	a	b	a	b	a	a	a	a
Aradu_A06	Marker554366	104.008	a	b	a	a	a	b	a	b	b	b	b	b	a	a	a	b	b	b	b	a	b	b	a	b	b	b	b	a	b	b	b	a	a	b	a	a	a	b	a	a	b	a	b	a	a	a	a
Aradu_A06	Marker543063	105.782	a	a	a	a	b	b	a	b	b	b	a	b	a	a	a	b	b	b	b	a	b	b	a	b	b	b	b	a	b	b	b	a	a	b	a	a	a	b	a	a	b	a	b	a	a	a	a
Aradu_A06	Marker391840	108.726	a	a	a	a	b	b	a	b	b	b	a	b	a	a	a	b	b	a	b	a	b	b	a	b	b	b	b	a	b	b	b	-	b	b	a	a	a	b	a	a	b	a	b	a	a	a	a
Aradu_A06	Marker389870	116.778	a	a	a	a	b	b	a	a	b	b	a	b	a	a	b	b	b	a	b	a	b	b	a	b	b	a	b	-	b	b	b	a	a	b	a	a	a	b	a	a	b	a	b	a	a	b	a
Aradu_A06	Marker469693	116.915	a	-	a	a	b	b	a	a	b	b	-	b	a	a	b	b	b	a	h	a	b	b	a	b	b	a	b	b	b	b	b	a	a	b	a	a	a	b	a	a	b	a	b	a	a	b	a
Aradu_A06	Marker423806	117.052	a	a	a	a	b	b	a	a	b	b	a	b	a	a	b	b	b	a	h	a	b	b	a	b	b	a	b	b	b	b	b	a	a	b	a	a	a	b	a	a	b	a	b	a	a	b	a
Aradu_A06	Marker425097	118.482	a	a	a	a	b	b	a	a	b	b	a	b	a	a	b	b	b	a	h	a	b	b	a	b	b	a	b	b	b	b	b	a	a	b	a	a	a	b	a	b	b	a	b	a	a	b	a
Aradu_A06	Marker370637	118.619	a	a	a	a	b	b	a	a	b	b	a	b	a	a	b	b	b	a	h	a	b	b	a	b	b	a	b	b	b	b	b	a	a	b	a	a	a	b	a	b	b	a	b	a	a	b	a
Aradu_A06	Marker383610	119.656	a	a	a	a	b	b	a	a	b	b	a	b	a	a	b	b	b	a	h	a	b	b	a	a	b	a	b	b	b	b	b	a	a	b	a	a	a	b	a	b	b	a	b	a	a	b	a
Aradu_A06	Marker433816	120.344	a	a	a	a	b	b	a	a	b	b	a	b	a	a	b	b	b	a	h	a	b	b	a	a	b	a	b	b	b	b	b	a	a	b	a	a	a	b	a	b	b	a	b	a	a	b	a
Aradu_A06	Marker500069	121.381	a	a	a	a	b	b	a	a	b	b	a	b	a	a	b	b	b	a	h	a	b	b	a	a	b	a	b	b	b	b	b	a	a	b	a	a	a	b	a	b	b	a	b	a	a	b	a
Aradu_A06	Marker392826	122.418	a	a	a	a	b	b	a	a	b	b	a	b	a	a	b	b	b	a	a	a	b	b	a	b	b	a	b	b	b	b	b	a	a	b	a	a	a	b	a	b	b	a	b	a	a	b	a
Aradu_A06	Marker411184	124.204	a	a	a	a	b	b	a	a	a	b	a	b	a	a	b	b	b	a	a	a	b	b	a	a	b	a	b	b	b	b	b	a	a	b	a	a	a	b	b	b	b	a	b	a	a	a	a
Aradu_A06	Marker465898	124.551	a	a	a	a	b	b	a	a	a	b	a	b	a	a	b	b	b	a	a	a	b	b	a	a	b	a	b	b	b	b	b	a	a	b	a	a	a	b	b	b	b	a	b	a	a	a	a
Aradu_A06	Marker432939	124.899	a	a	a	a	b	b	a	a	a	b	a	b	a	a	b	b	b	a	a	a	b	b	a	a	b	a	b	b	b	b	b	a	a	b	a	a	a	b	b	b	b	a	b	a	a	a	a
Aradu_A06	Marker422157	124.899	a	a	a	a	b	b	a	a	a	b	a	b	a	a	b	b	b	a	a	a	b	b	a	a	b	a	b	b	b	b	b	a	a	b	a	a	a	b	b	b	b	a	b	a	a	a	a
Aradu_A06	Marker499891	125.036	a	a	a	a	b	b	a	a	a	b	a	b	a	a	b	b	b	a	h	a	b	b	a	a	b	a	b	b	b	b	b	a	a	b	a	a	a	b	b	b	b	a	b	a	a	a	a
Aradu_A06	Marker440368	125.173	a	a	a	a	b	b	a	a	a	b	a	b	a	a	b	b	b	a	h	a	b	b	a	a	b	a	b	b	b	b	b	a	a	b	a	a	a	b	b	b	b	a	b	a	a	a	a
Aradu_A06	Marker486564	125.31	a	a	a	a	b	b	a	a	a	b	a	b	a	a	b	b	b	a	h	a	b	b	a	a	b	a	b	b	b	b	b	a	a	b	a	a	a	b	b	b	b	a	b	a	a	a	a
Aradu_A06	Marker559461	125.791	a	a	a	a	b	b	a	a	a	b	a	b	a	a	b	b	b	a	h	a	b	b	a	a	b	a	b	b	b	b	b	a	a	b	a	a	a	b	b	b	b	a	b	a	a	a	a
Aradu_A06	Marker522654	125.928	a	a	a	a	b	b	a	a	a	b	a	b	a	a	b	b	b	a	h	a	b	b	a	a	b	a	b	b	b	b	b	a	a	b	a	a	a	b	b	b	b	a	b	a	a	a	a
Aradu_A06	Marker432421	126.065	a	a	a	a	b	b	a	a	a	b	a	b	a	a	b	b	b	a	h	a	b	b	a	a	b	a	b	b	b	b	b	a	a	b	a	a	a	b	b	b	b	a	b	a	a	a	a
Aradu_A06	Marker432173	126.202	a	a	a	a	b	b	a	a	a	b	a	b	a	a	b	b	b	a	h	a	b	b	a	a	b	a	b	b	b	b	b	a	a	b	a	a	a	b	b	b	b	a	b	a	a	a	a
Aradu_A06	Marker489126	126.339	a	a	a	a	b	b	a	a	a	b	a	b	a	a	b	b	b	a	h	a	b	b	a	a	b	a	b	b	b	b	b	a	a	b	a	a	a	b	b	b	b	a	b	a	a	a	a
Aradu_A06	Marker412762	127.895	a	a	a	a	b	b	a	a	a	b	a	b	a	a	b	b	b	a	b	a	b	b	-	a	b	a	b	b	b	b	b	a	a	b	a	a	a	b	b	b	b	a	b	a	a	a	a
Aradu_A06	Marker452041	128.032	a	a	a	a	b	b	a	a	a	b	a	b	a	a	b	b	b	a	h	a	b	b	-	a	b	a	b	b	b	b	b	a	a	b	a	a	a	b	b	b	b	a	b	a	a	a	a
Aradu_A06	Marker474543	129.226	a	a	a	a	b	b	b	a	a	b	a	b	a	a	b	b	b	a	a	a	b	b	a	a	b	a	b	b	b	b	b	a	a	a	b	a	a	b	b	b	b	a	b	a	a	a	a
Aradu_A06	Marker445747	130.275	a	a	a	a	b	b	b	a	a	b	a	b	a	a	b	b	b	a	b	a	b	b	a	a	b	a	b	b	b	b	b	a	a	a	b	a	a	b	b	b	b	a	b	a	a	a	a
Aradu_A06	Marker491807	132.419	a	a	a	a	b	b	b	a	a	b	a	b	a	a	b	b	b	a	b	a	a	a	b	a	b	a	b	b	b	b	b	a	a	a	b	a	a	b	b	b	b	a	b	a	a	a	a
Aradu_A06	Marker425985	133.828	a	a	a	a	b	a	b	a	a	b	a	b	a	a	b	b	b	a	-	a	a	a	b	a	b	a	b	b	b	b	b	-	a	a	b	a	a	b	b	b	b	a	b	a	a	a	-
Aradu_A06	Marker465191	133.828	a	a	a	a	b	a	b	a	a	b	a	b	a	a	b	b	b	a	a	a	a	a	b	a	b	a	b	b	b	b	b	b	a	a	b	a	a	b	b	b	b	a	b	a	a	a	a
Aradu_A06	Marker528158	134.515	a	a	a	a	b	a	b	a	a	b	a	b	a	a	b	b	b	a	a	a	a	a	b	a	b	a	b	b	b	b	b	b	a	a	b	a	a	b	b	b	b	a	b	a	a	a	a
Aradu_A06	Marker474259	135.557	a	a	a	a	b	a	b	a	a	b	a	b	a	a	b	b	b	a	b	a	a	a	b	a	b	a	b	b	b	b	b	b	a	a	b	a	a	b	b	b	b	a	b	a	a	a	a
Aradu_A06	Ah2TC11A04	139.618	a	a	a	-	b	b	b	a	a	b	a	b	a	a	b	b	b	a	b	a	b	b	a	a	b	a	b	b	b	b	b	b	a	a	a	a	a	b	b	b	b	a	b	a	a	a	b
Aradu_A06	Marker451917	146.726	b	a	a	b	a	b	b	a	a	b	a	b	a	a	b	b	b	a	b	a	a	b	b	a	b	a	b	b	b	b	b	a	a	a	a	a	a	b	b	a	b	b	b	b	a	a	b
Aradu_A06	Marker560355	149.589	b	b	a	b	a	a	b	a	a	b	a	b	a	a	b	b	b	a	b	a	b	b	a	a	b	a	b	b	b	b	b	a	a	a	a	a	a	b	a	a	b	b	b	b	a	a	b
Aradu_A06	Marker431860	150.775	b	b	a	b	a	a	b	a	a	b	a	b	a	a	b	b	b	a	a	a	b	b	a	a	b	a	b	b	b	b	b	a	a	a	a	a	a	b	a	a	b	b	b	b	a	a	b
Aradu_A06	Marker491653	155.886	b	b	a	b	a	a	b	a	a	b	a	b	a	a	b	b	b	a	a	a	b	b	b	a	a	a	b	b	a	b	b	b	a	a	a	a	a	b	a	a	b	a	b	b	a	a	b
Aradu_A06	Marker554818	161.034	b	b	a	b	a	b	b	a	a	b	a	b	b	a	b	b	b	a	a	a	a	b	b	a	a	a	b	b	a	b	b	b	a	a	a	a	a	b	a	a	b	b	b	b	a	a	b
Aradu_A06	Marker504684	161.518	b	b	a	b	a	b	b	a	a	b	a	b	b	a	b	b	b	a	a	a	a	b	b	a	a	a	b	b	a	b	b	b	a	a	a	a	a	b	a	a	b	b	b	b	a	a	b
Aradu_A06	GM2259	165.014	b	a	a	b	a	a	b	a	a	b	a	b	b	a	b	b	b	a	a	a	a	b	b	a	a	a	b	b	a	b	b	a	a	a	a	a	a	b	b	a	b	b	b	b	a	a	b
Aradu_A06	Marker509621	170.854	b	b	a	b	b	a	b	a	b	b	a	b	a	a	b	b	b	a	b	a	a	b	b	a	-	a	b	b	b	b	b	a	a	a	a	a	a	b	a	a	b	a	b	b	a	a	b
Aradu_A07	Marker1027483	0	b	a	b	b	b	a	b	b	b	a	a	b	a	b	b	b	b	b	-	a	a	-	b	b	a	b	b	b	b	b	b	a	a	b	b	a	a	a	a	a	a	b	b	a	a	b	b
Aradu_A07	Marker1035200	13.601	a	a	a	b	a	b	a	b	b	a	a	b	a	b	b	b	b	b	a	a	b	-	b	b	a	b	b	b	a	a	b	a	a	a	b	a	a	a	b	a	a	b	-	a	a	b	b
Aradu_A07	Marker1017861	34.956	a	a	a	a	a	b	b	b	b	a	a	b	a	a	b	b	b	a	h	b	b	b	b	b	b	b	b	b	a	a	b	a	b	a	b	a	b	a	a	a	b	b	a	a	a	b	b
Aradu_A07	FI287928	38.498	a	a	a	a	a	b	b	b	b	a	a	b	a	-	b	b	b	a	b	b	-	-	b	b	b	b	b	b	b	b	b	a	-	a	b	a	b	a	a	-	b	b	a	a	a	b	b
Aradu_A07	pPGPseq5D5	46.147	b	a	b	a	b	b	b	b	b	a	a	b	a	a	b	b	b	b	b	a	-	a	b	b	b	-	b	a	a	a	b	a	-	a	b	a	b	a	-	-	b	b	a	a	a	b	b
Aradu_A07	Marker1019030	50.174	a	a	b	a	b	b	b	b	b	a	a	b	a	a	b	b	b	-	h	a	b	b	b	b	b	b	b	a	a	a	b	a	b	a	b	a	b	a	a	a	b	b	b	a	a	b	b
Aradu_A07	Marker1054336	54.723	b	a	b	a	b	b	b	b	b	a	a	b	a	a	b	b	b	b	b	a	b	b	b	b	b	-	b	a	a	a	b	a	b	a	b	a	b	a	a	b	b	b	b	a	a	b	b
Aradu_A07	Marker1017838	56.306	b	a	b	a	b	a	b	b	b	a	a	b	a	a	b	b	b	b	b	a	b	b	b	b	b	b	b	a	a	a	b	a	-	a	b	a	b	a	a	b	b	b	b	a	a	b	b
Aradu_A07	Marker1073679	58.281	b	a	b	a	b	a	b	b	b	a	a	b	a	a	b	b	b	b	b	-	b	a	b	b	b	b	b	a	a	a	b	a	b	b	b	a	b	a	a	b	b	b	b	a	a	b	b
Aradu_A07	Marker1047312	60.043	b	a	b	a	b	a	b	b	b	a	a	b	a	a	b	b	b	b	b	a	b	a	b	b	b	b	b	a	a	a	b	a	b	b	b	a	b	a	a	b	b	b	b	a	a	b	b
Aradu_A07	Marker1091733	64.374	b	a	b	a	b	a	a	b	b	a	a	b	a	a	b	b	b	b	b	a	a	a	b	b	b	b	b	a	a	a	b	a	b	b	b	a	b	a	a	a	b	b	b	a	a	b	b
Aradu_A07	Marker1010059	66.145	b	a	b	a	b	a	a	b	b	a	a	b	a	a	b	b	b	b	b	a	a	a	b	b	b	b	b	a	a	a	b	a	b	b	b	a	b	a	a	a	b	b	b	a	a	b	b
Aradu_A07	GM1494	79.792	a	a	b	a	b	a	a	b	b	a	a	b	a	a	b	b	b	b	a	b	b	b	b	b	a	b	b	a	b	b	b	a	a	b	b	a	b	a	b	a	b	b	a	a	a	b	b
Aradu_A07	Marker1091202	93.317	b	a	b	b	b	b	a	b	b	a	a	b	a	a	b	b	b	b	a	a	a	b	b	b	b	b	b	a	a	b	b	a	b	b	b	a	b	a	a	a	a	b	b	a	a	b	b
Aradu_A07	Marker1042503	99.181	b	a	b	b	b	a	a	b	b	a	a	b	a	a	b	b	b	b	b	a	a	b	b	b	b	b	b	a	a	b	b	a	b	b	b	a	b	b	a	a	b	b	b	b	a	b	b
Aradu_A07	Marker1009370	102.777	b	a	b	b	b	a	a	b	b	a	a	b	a	a	b	b	b	b	b	a	a	b	b	b	b	b	b	a	a	b	b	a	b	b	b	a	b	b	a	a	b	b	b	b	a	b	b
Aradu_A07	Ah2TC9C08	106.63	b	a	b	-	b	a	a	b	b	a	a	b	a	a	b	b	b	b	b	a	a	b	b	b	b	b	b	a	a	b	b	a	b	b	b	a	b	a	a	a	b	b	b	a	a	b	b
Aradu_A07	Marker1066636	107.35	b	a	b	b	b	a	a	a	b	a	a	b	a	a	b	b	b	b	b	a	a	b	b	b	b	b	b	a	a	b	b	a	b	b	b	a	b	a	a	a	b	b	b	a	a	b	b
Aradu_A07	Marker1022560	108.211	b	a	b	b	b	a	a	a	b	a	a	b	a	a	b	b	b	b	-	a	a	b	b	b	b	b	b	a	a	b	b	a	b	b	b	a	b	a	a	a	b	b	b	a	a	b	b
Aradu_A07	Marker1079061	109.674	b	a	b	b	b	a	a	a	b	a	a	b	a	a	b	b	b	b	-	a	a	b	b	b	b	b	b	a	a	b	b	a	b	b	b	a	b	a	a	a	b	b	b	a	a	b	b
Aradu_A07	Marker1099392	110.757	b	a	b	b	b	a	a	a	b	a	a	b	a	a	b	b	b	b	b	a	a	b	b	b	b	b	b	a	a	b	b	a	b	b	b	a	b	a	a	a	b	b	b	a	a	b	b
Aradu_A07	Marker1087373	110.894	b	a	b	b	b	a	a	a	b	a	a	b	a	a	b	b	b	b	b	a	a	b	b	b	b	b	b	a	a	b	b	a	b	b	b	a	b	a	a	a	b	b	b	a	a	b	b
Aradu_A07	Marker1115593	111.237	b	a	b	b	b	a	a	a	b	a	a	b	a	a	b	b	b	b	b	a	a	b	b	b	b	b	b	a	a	b	b	a	b	b	b	a	b	a	a	a	b	b	b	a	a	b	b
Aradu_A07	Marker1042531	111.579	b	a	b	b	b	a	a	a	b	a	a	b	a	a	b	b	b	b	b	a	a	b	b	b	b	b	b	a	a	b	b	a	b	b	b	a	b	a	a	a	b	b	b	a	a	b	b
Aradu_A07	Marker1050171	111.716	b	a	b	b	b	-	a	a	b	a	-	b	a	a	b	b	b	b	b	a	a	b	b	b	b	b	b	a	a	b	b	a	b	b	b	a	b	a	a	a	b	b	b	a	a	b	b
Aradu_A07	Marker1094945	112.208	b	a	b	b	b	b	a	a	b	a	a	b	a	a	b	b	b	b	b	a	a	b	b	b	b	b	b	a	a	b	b	a	b	b	b	a	b	a	a	a	b	b	b	a	a	b	b
Aradu_A07	Marker1068707	112.345	b	a	b	b	b	-	a	a	b	a	a	b	a	a	b	b	b	b	b	a	a	b	b	b	b	b	b	-	a	b	b	a	b	b	b	a	b	a	a	a	b	b	b	-	a	b	b
Aradu_A07	Marker1025437	112.482	b	a	b	-	b	b	a	a	b	a	a	b	a	a	b	b	b	b	b	a	a	b	b	b	b	b	b	-	a	b	b	a	b	b	b	a	b	a	a	a	b	b	b	a	a	b	b
Aradu_A07	Marker1114352	112.824	b	a	b	b	b	b	a	a	b	a	a	b	a	a	b	b	b	b	b	a	a	b	b	b	b	b	b	a	a	b	b	a	b	b	b	a	b	a	a	a	b	b	b	a	a	b	b
Aradu_A07	Marker1030175	113.304	b	a	b	b	b	b	a	a	b	a	a	b	a	a	b	b	b	b	b	a	a	b	b	b	b	b	b	a	a	b	b	a	b	b	b	a	b	a	a	a	b	b	b	a	a	b	b
Aradu_A07	Marker1036834	113.646	b	a	b	b	b	b	a	a	b	a	a	b	a	a	b	b	b	b	-	a	a	b	b	b	b	b	b	a	a	b	b	a	b	b	b	a	b	a	a	a	b	b	b	-	a	b	b
Aradu_A07	Marker1065535	113.852	b	a	b	b	b	b	a	-	b	a	a	b	a	a	b	b	b	b	b	a	a	b	b	b	b	b	b	a	a	b	b	a	b	b	b	a	b	a	a	a	b	b	b	-	a	b	b
Aradu_A07	Marker1069309	114.587	b	a	b	b	b	b	a	a	b	a	a	b	a	a	b	b	b	b	b	a	a	b	b	b	b	b	b	a	a	b	b	a	b	b	b	a	b	a	a	a	b	b	b	a	a	b	b
Aradu_A07	Marker1128379	114.724	b	a	b	b	b	b	a	a	b	a	a	b	a	a	b	b	b	b	b	a	a	b	b	b	b	b	b	a	a	b	b	a	b	b	-	a	b	a	a	a	b	b	b	a	a	b	b
Aradu_A07	Marker1073020	115.066	b	a	b	b	b	b	a	a	b	a	a	b	a	a	b	b	b	b	b	a	a	b	b	b	b	b	b	a	a	b	b	a	b	b	b	a	b	a	a	a	b	b	b	a	a	b	b
Aradu_A07	Marker1088674	115.546	b	a	b	b	b	b	a	a	b	a	a	b	a	a	b	b	b	b	b	a	a	b	b	b	b	b	b	a	a	b	b	a	b	b	b	a	b	a	a	a	b	b	b	a	a	b	b
Aradu_A07	Marker1133369	116.025	b	a	b	b	b	b	a	a	b	a	a	b	a	a	b	b	b	b	b	a	a	b	b	b	b	b	b	a	a	b	b	a	b	b	b	a	b	a	a	a	b	b	b	a	a	b	b
Aradu_A07	Marker1113665	116.368	b	a	b	b	b	b	a	a	b	a	a	b	a	a	b	b	b	b	b	a	a	b	b	b	b	b	b	a	a	b	b	a	b	b	-	a	b	a	a	a	-	b	b	a	a	b	b
Aradu_A07	Marker1081313	116.505	b	a	b	b	b	b	a	a	b	a	a	b	a	a	b	b	b	b	b	a	a	b	b	b	b	b	b	a	a	b	b	a	b	b	b	a	b	a	a	a	b	b	b	a	a	b	b
Aradu_A07	Marker1087938	117.004	b	a	b	b	b	a	a	a	b	a	a	b	a	a	b	b	b	b	b	a	a	b	b	b	b	b	b	a	a	b	b	a	b	b	b	a	b	a	a	a	b	b	b	a	a	b	b
Aradu_A07	Marker1017617	117.141	b	a	b	b	b	a	a	a	b	a	a	b	a	a	b	b	b	b	b	a	a	b	b	b	b	b	b	a	a	b	b	a	b	b	b	a	b	a	a	a	b	b	b	a	a	b	b
Aradu_A07	Marker1074391	117.973	b	a	b	b	b	a	a	a	b	a	a	b	a	a	b	b	b	b	b	a	a	b	b	b	b	b	b	a	a	b	b	a	b	b	b	a	b	a	a	a	b	b	b	a	a	b	b
Aradu_A07	Marker1132700	118.662	b	a	b	b	b	a	a	a	b	a	a	b	a	a	b	b	b	b	b	a	a	b	b	b	b	b	b	a	a	b	b	a	b	b	b	a	b	a	a	a	b	b	b	a	a	b	b
Aradu_A07	Marker1120063	118.799	b	a	b	b	b	a	a	a	b	a	a	b	a	a	b	b	b	b	b	a	a	b	b	b	b	b	b	a	a	b	b	a	b	b	b	a	b	a	a	a	b	b	b	a	a	b	b
Aradu_A07	Marker1039071	118.936	b	a	b	b	b	a	a	a	b	a	a	b	a	a	b	b	b	b	b	a	a	b	b	b	b	b	b	a	a	b	b	a	b	b	b	a	b	a	a	a	b	b	b	a	a	b	b
Aradu_A07	Marker1101864	119.279	b	a	b	b	b	a	a	a	b	a	a	b	a	a	b	b	b	b	b	a	a	b	b	b	b	b	b	a	a	b	b	a	b	b	b	a	b	a	a	a	b	b	b	a	a	b	b
Aradu_A07	Marker1133852	119.621	b	a	b	b	b	a	a	a	b	a	a	b	a	a	b	b	b	b	b	a	a	b	b	b	b	b	b	a	a	b	b	a	b	b	b	a	b	a	a	a	b	b	b	a	a	b	b
Aradu_A07	Marker1133747	120.807	b	a	b	b	b	a	a	a	b	a	a	b	a	a	b	b	b	b	b	a	a	b	b	b	b	b	b	a	a	b	b	a	b	b	b	a	b	a	a	a	b	b	b	a	a	b	b
Aradu_A07	Marker1009520	121.495	b	a	b	b	b	a	a	a	b	a	a	b	a	a	b	b	b	b	b	a	a	b	b	b	b	b	b	a	a	b	b	a	b	b	b	a	b	a	a	a	b	b	b	a	a	b	b
Aradu_A07	Marker1054513	123.266	b	a	b	b	b	a	a	a	b	a	a	b	a	a	b	b	b	b	h	a	a	b	b	b	b	b	b	a	a	b	b	a	b	b	b	a	b	a	a	a	-	b	b	a	a	b	b
Aradu_A07	Marker1044773	124.688	b	a	b	b	b	a	a	a	b	a	a	b	a	a	b	b	b	b	a	a	a	b	b	b	b	b	b	a	a	b	b	a	b	b	b	a	b	a	a	a	b	b	b	a	a	b	b
Aradu_A07	Marker1010781	124.825	b	a	b	b	b	-	a	a	b	a	a	b	a	a	b	b	b	b	a	a	a	b	b	b	b	b	b	a	a	b	b	a	b	b	b	a	b	a	a	a	-	b	b	a	a	b	b
Aradu_A07	Marker1030285	126.296	b	a	b	b	b	a	a	a	b	a	b	b	a	a	b	b	b	b	b	a	a	b	b	b	b	b	b	a	a	b	b	a	b	b	b	a	b	a	a	a	b	b	b	a	a	b	b
Aradu_A07	Marker1084219	127.158	b	a	b	b	b	a	a	a	b	a	b	b	a	a	b	b	b	b	b	a	a	b	b	b	b	b	b	a	-	-	b	a	b	b	b	a	b	a	a	a	b	b	b	a	a	b	b
Aradu_A07	Marker1098560	127.858	b	a	b	b	b	a	a	a	b	a	b	b	a	a	b	b	b	b	h	a	a	b	b	b	b	b	b	a	a	b	b	a	b	b	b	a	b	a	a	a	b	b	b	a	a	b	b
Aradu_A07	Marker1104754	128.888	b	a	b	b	b	a	a	a	b	a	b	b	a	a	b	b	b	b	b	a	a	b	b	b	b	b	b	a	a	b	b	a	b	b	b	a	b	a	a	a	b	b	b	a	a	b	b
Aradu_A07	Marker1019184	129.573	b	a	b	b	b	a	a	a	b	a	b	b	a	a	b	b	b	b	h	a	a	b	b	b	b	b	b	a	a	b	b	a	b	b	b	a	b	a	a	a	b	b	b	a	a	b	b
Aradu_A07	Marker1107082	130.326	b	a	b	b	b	a	a	a	b	a	b	b	a	a	b	b	b	b	a	a	a	b	b	-	b	b	b	a	-	-	b	a	b	b	b	a	b	-	a	-	b	b	b	a	a	b	b
Aradu_A07	Marker1086225	130.669	b	a	b	b	b	a	a	a	b	a	b	b	a	a	b	b	b	b	h	a	a	b	b	b	b	b	b	a	a	b	b	a	b	b	b	a	b	a	a	a	b	b	b	a	a	b	b
Aradu_A07	Marker1052156	132.235	b	a	b	b	b	a	a	a	b	a	b	b	a	a	b	b	b	b	a	a	a	b	b	b	b	b	b	a	a	b	b	a	b	b	b	a	b	a	a	a	b	b	b	a	a	b	b
Aradu_A07	Marker1024160	132.783	b	a	b	b	b	a	a	a	b	a	b	b	a	a	b	b	b	b	h	a	a	b	b	b	b	b	b	a	a	b	b	a	b	b	b	a	b	a	a	a	b	b	b	a	a	b	b
Aradu_A07	Marker1099819	136.559	b	a	b	b	b	b	a	a	b	a	b	b	a	a	b	b	b	b	b	a	a	b	b	b	b	b	b	a	a	b	b	a	b	b	b	a	b	b	a	a	b	b	b	b	a	b	b
Aradu_A07	Marker1077229	137.41	b	a	b	b	b	b	a	a	b	a	b	b	a	a	b	b	b	b	b	a	a	b	b	b	b	b	b	a	b	b	b	a	b	b	b	a	b	b	a	a	a	b	b	b	a	b	b
Aradu_A07	Marker1015283	138.113	b	a	b	b	b	b	a	a	b	a	b	b	a	a	b	b	b	b	b	a	a	b	b	b	b	b	b	a	b	b	b	a	b	b	b	a	b	b	a	-	a	b	b	b	a	b	a
Aradu_A07	Marker1029488	140.121	b	a	b	b	b	b	a	a	b	a	b	b	a	a	b	b	b	b	h	a	a	b	b	a	b	b	b	a	b	b	b	a	b	b	b	a	b	b	a	a	a	b	b	b	a	b	a
Aradu_A07	Marker1069137	141.513	b	a	b	b	b	b	a	a	b	a	b	b	a	a	b	b	b	b	b	a	a	b	b	a	b	b	b	a	b	b	b	a	b	b	b	a	b	b	a	a	a	b	b	b	a	b	a
Aradu_A07	Marker1070820	143.481	b	a	b	b	b	b	a	b	b	a	b	b	a	a	b	b	b	b	b	a	a	b	b	a	b	b	b	a	a	b	b	a	b	b	b	a	b	b	a	a	a	b	b	b	a	b	a
Aradu_A07	Marker1016946	144.166	b	a	b	b	b	b	a	b	b	a	b	b	a	a	b	b	b	b	h	a	a	b	b	a	b	b	b	a	a	b	b	a	b	b	b	a	b	b	a	a	a	b	b	b	a	b	a
Aradu_A07	Marker1114405	144.855	b	a	b	b	b	b	a	b	b	a	b	b	a	a	b	b	b	b	h	a	a	b	b	a	b	b	b	a	a	b	b	a	b	b	b	a	b	b	a	a	a	b	b	b	a	b	a
Aradu_A07	Marker1108062	146.453	b	a	b	b	b	b	a	b	b	a	b	b	a	a	b	b	b	b	h	a	a	b	b	a	b	b	b	a	a	b	b	a	b	b	b	a	b	b	a	a	a	b	b	b	a	b	a
Aradu_A07	Marker1100881	147.001	b	a	b	b	b	b	a	b	b	a	b	b	a	a	b	b	b	b	b	a	a	b	b	-	b	b	b	a	a	b	b	a	b	b	b	a	b	b	a	a	a	b	b	b	a	b	a
Aradu_A07	Marker1114097	147.703	b	a	b	b	b	b	a	b	b	a	b	b	a	a	b	b	b	b	b	a	a	b	b	a	b	b	b	a	a	b	b	a	b	b	b	a	b	b	a	a	a	b	b	b	a	b	a
Aradu_A07	Marker1046871	148.388	b	a	b	b	b	b	a	b	b	a	b	b	a	a	b	b	b	b	h	a	a	b	b	a	b	b	b	a	a	b	b	a	b	b	b	a	b	b	a	a	a	b	b	b	a	b	a
Aradu_A07	Marker1057137	148.867	b	a	b	b	b	b	a	b	b	a	b	b	a	a	b	b	b	b	a	a	a	b	b	a	b	b	b	a	a	b	b	a	b	b	b	a	b	b	a	a	a	b	b	b	a	b	a
Aradu_A07	Marker1102267	149.004	b	a	b	b	b	b	a	b	b	a	-	b	a	a	b	b	b	b	a	a	a	b	b	a	b	b	b	a	a	-	b	a	b	b	b	a	b	b	a	a	-	b	b	b	a	b	-
Aradu_A07	Marker1077206	150.851	b	a	b	b	b	b	a	b	b	a	b	b	a	a	b	b	b	b	h	a	a	b	b	a	b	b	b	a	a	b	b	a	b	b	b	a	b	b	a	a	a	b	b	b	a	b	a
Aradu_A07	Marker1095138	152.623	b	a	a	b	a	b	a	b	b	a	b	b	a	a	b	b	b	b	b	a	a	b	b	a	b	b	b	a	a	b	b	a	b	b	b	a	b	b	a	a	a	b	b	b	a	b	a
Aradu_A07	Marker1127335	159.788	b	a	a	b	a	b	a	b	b	a	b	b	b	a	b	b	b	-	-	a	a	b	b	b	b	b	b	a	a	b	b	a	a	b	b	a	b	b	b	b	b	b	b	b	a	b	b
Aradu_A07	Marker1044483	159.925	b	a	a	b	a	b	a	b	b	a	b	b	b	a	b	b	b	a	b	a	a	b	b	b	b	b	b	a	a	b	b	a	a	b	b	a	b	b	b	b	b	b	b	b	a	b	b
Aradu_A07	Marker1061588	160.407	b	a	a	b	a	b	a	b	b	a	b	b	b	a	b	b	b	a	a	a	a	b	b	b	b	b	b	a	a	b	b	a	a	b	b	a	b	b	b	b	b	b	b	b	a	b	b
Aradu_A07	Marker1032952	161.243	b	a	a	b	a	b	a	b	b	a	b	b	b	a	b	b	b	a	a	a	a	b	b	b	b	b	b	a	a	b	b	a	a	b	b	a	b	b	b	b	b	b	b	b	a	b	b
Aradu_A07	Marker1108151	168.342	b	a	a	b	a	b	a	b	a	a	a	b	b	a	b	b	b	a	h	a	a	b	b	b	b	b	b	a	a	b	b	a	a	b	a	a	b	b	b	a	b	b	b	b	a	b	b
Aradu_A07	Marker1105968	169.939	b	a	a	b	a	b	a	b	a	a	a	b	b	a	b	b	b	a	b	a	a	b	b	b	b	b	b	a	a	b	b	a	a	b	a	a	b	b	b	a	b	b	b	b	a	b	b
Aradu_A07	Marker1096150	172.056	b	a	a	b	a	b	a	b	a	a	a	b	b	b	b	b	b	a	b	a	a	b	b	b	b	b	b	a	a	a	b	a	a	b	a	a	b	b	b	a	b	b	b	b	a	b	b
Aradu_A07	Marker1083531	174.238	b	a	-	b	a	b	a	b	a	a	a	b	b	b	b	b	b	a	-	a	a	b	b	b	b	b	b	a	a	a	b	a	a	b	b	a	b	b	b	a	b	b	b	b	a	b	b
Aradu_A07	Marker1129900	176.052	b	a	a	b	a	b	a	b	a	a	a	b	b	b	b	b	b	a	b	a	a	b	b	b	b	b	b	a	a	a	b	a	a	b	b	a	b	b	b	a	b	b	b	b	a	b	a
Aradu_A08	Marker1193800	0	a	b	b	a	a	a	b	b	a	a	b	b	b	a	b	b	b	a	h	a	a	b	a	b	b	a	b	a	b	a	b	a	a	b	a	b	a	b	b	a	b	b	a	a	b	a	a
Aradu_A08	Marker1157266	1.391	a	b	b	a	a	a	b	b	a	a	a	b	b	a	b	b	b	a	a	a	a	b	a	a	b	a	b	a	b	a	b	a	a	b	a	b	a	b	b	a	b	b	a	a	b	a	a
Aradu_A08	Marker1191795	1.528	a	b	b	a	a	a	b	b	a	a	a	b	b	a	b	b	b	a	a	a	a	b	a	a	b	a	b	a	b	a	b	a	a	b	a	b	a	b	b	a	b	b	a	a	b	a	a
Aradu_A08	Marker1211630	1.871	a	b	b	a	a	a	b	b	a	a	a	b	b	a	b	b	b	a	h	a	a	b	a	a	b	a	b	a	b	a	b	a	a	b	a	b	a	b	b	a	b	b	a	a	b	a	a
Aradu_A08	Marker1173484	2.573	a	b	b	a	-	a	b	b	a	a	a	b	b	a	b	b	b	a	h	a	a	b	a	a	b	a	b	a	b	a	b	a	a	b	a	b	a	b	b	a	b	b	-	a	b	a	a
Aradu_A08	Marker1195710	9.943	-	a	b	a	a	a	b	b	a	a	a	b	b	a	b	b	b	a	h	a	a	b	b	b	b	b	b	a	b	a	b	a	a	b	a	b	a	b	b	a	b	b	b	a	b	a	a
Aradu_A08	TC14B08	16.099	a	a	b	a	a	a	b	b	a	a	a	b	b	a	b	b	b	a	h	a	a	b	b	a	b	b	a	a	b	a	b	a	a	b	a	b	a	b	b	a	a	b	a	a	b	a	a
Aradu_A08	Marker1175176	24.595	a	a	a	a	a	a	b	b	a	a	a	b	b	a	b	b	b	a	h	a	a	b	a	b	b	a	a	a	b	a	b	a	a	b	a	b	a	b	b	a	a	b	a	a	b	a	a
Aradu_A08	Marker1163240	30.763	b	a	a	a	a	a	b	b	a	a	b	b	b	a	b	b	b	a	h	a	a	b	b	b	b	b	a	a	b	a	b	a	a	b	a	b	a	b	b	a	a	b	a	a	b	a	a
Aradu_A08	Marker1169002	35.701	b	a	a	a	b	a	b	b	a	a	b	b	b	a	b	b	b	a	a	a	a	b	b	-	b	b	a	b	b	b	b	a	a	b	a	b	a	b	b	a	a	b	b	a	b	a	a
Aradu_A08	Marker1176767	36.796	b	a	a	a	a	a	b	b	a	a	b	b	b	b	b	b	b	a	a	a	b	b	b	b	b	b	a	-	b	b	b	a	a	b	a	b	a	b	b	a	a	b	b	a	b	a	a
Aradu_A08	Marker1178847	37.496	b	a	a	a	b	a	b	b	a	a	b	b	b	b	b	b	b	a	h	a	b	b	b	b	b	b	a	b	b	b	b	a	a	b	a	b	a	b	b	a	a	b	b	a	b	a	a
Aradu_A08	Marker1180641	38.887	b	a	a	a	b	a	b	b	a	a	b	b	b	b	b	b	b	a	h	a	b	b	b	b	b	b	a	b	b	b	b	a	a	b	a	b	a	b	b	a	a	b	b	a	b	a	a
Aradu_A08	Marker1185714	39.23	b	a	a	a	b	a	b	b	a	a	b	b	b	b	b	b	b	a	h	a	b	b	b	b	b	b	a	b	b	b	b	a	a	b	a	b	a	b	b	a	a	b	b	a	b	a	a
Aradu_A08	Marker1145566	40.992	b	a	a	b	b	a	b	b	a	a	b	b	b	b	b	b	b	a	h	a	b	b	b	b	b	b	a	b	b	b	b	a	a	b	a	b	b	b	b	a	a	b	b	a	b	a	a
Aradu_A08	Marker1158508	41.823	b	a	a	b	b	a	b	b	a	a	b	b	b	b	b	b	b	a	h	a	b	b	b	b	b	b	a	b	b	b	b	a	a	b	a	b	b	b	b	a	a	b	b	a	b	a	a
Aradu_A08	Marker1199882	41.96	b	a	a	b	b	a	b	b	a	a	b	b	b	b	b	b	b	a	a	a	b	b	b	b	b	b	a	b	b	b	b	a	a	b	a	b	b	b	b	a	a	b	b	a	b	a	a
Aradu_A08	GM1863	42.655	b	b	a	b	b	a	b	b	a	a	b	b	b	b	b	b	b	a	a	a	b	b	b	b	b	b	a	b	b	b	b	a	a	b	a	b	b	b	b	a	a	b	b	a	b	a	a
Aradu_A08	Marker1166939	43.848	b	a	a	b	b	a	b	b	a	a	b	b	b	b	b	b	b	a	h	a	b	b	b	b	b	b	a	b	b	b	b	a	a	b	a	b	b	b	b	a	a	b	b	a	b	a	a
Aradu_A08	Marker1174199	44.191	b	a	a	b	b	a	b	b	a	a	b	b	b	b	b	b	b	a	a	a	b	b	b	b	b	b	a	b	b	b	b	a	a	b	a	b	b	b	b	a	a	b	b	a	b	a	a
Aradu_A08	Marker1197102	47.054	b	b	a	b	b	a	b	b	a	a	b	b	b	b	b	b	b	a	h	a	b	b	b	b	b	b	a	b	b	a	b	a	a	b	a	a	b	b	b	a	a	b	b	a	b	a	a
Aradu_A08	Marker1169710	47.741	b	b	a	b	b	a	b	b	a	a	b	b	b	b	b	b	b	a	h	a	b	b	b	b	b	b	a	b	b	a	b	a	a	b	a	a	b	b	b	a	a	b	b	a	b	a	a
Aradu_A08	Marker1210746	48.226	b	b	a	b	b	a	b	b	a	a	b	b	b	b	b	b	b	a	a	a	b	b	b	b	b	b	a	b	b	a	b	a	a	b	a	a	b	b	b	a	a	b	b	a	b	a	a
Aradu_A08	Marker1178902	50.218	b	b	a	b	b	a	b	b	a	b	b	b	b	b	b	b	b	a	a	a	b	b	b	b	b	b	a	a	b	a	b	a	a	b	a	a	b	b	b	a	a	b	b	a	b	a	a
Aradu_A08	Marker1170339	50.7	b	b	a	b	b	a	b	b	a	b	b	b	b	b	b	b	b	a	a	a	b	b	b	b	b	b	a	a	b	a	b	a	a	b	a	a	b	b	b	a	a	b	b	a	b	a	a
Aradu_A08	Marker1144000	51.042	b	b	a	b	b	a	b	b	a	b	b	b	b	b	b	b	b	a	h	a	b	b	b	b	b	b	a	a	b	a	b	a	a	b	a	a	b	b	b	a	a	b	b	a	b	a	a
Aradu_A08	Marker1151681	51.732	b	b	a	b	b	a	b	b	a	b	b	b	b	b	b	b	b	a	h	b	b	b	b	b	b	b	a	a	b	a	b	a	a	b	a	a	b	b	b	a	a	b	b	a	b	a	a
Aradu_A08	Marker1208368	52.419	b	b	a	b	b	a	b	b	a	b	b	b	b	b	b	b	b	a	h	b	b	a	b	b	b	b	a	a	b	a	b	a	a	b	a	a	b	b	b	a	a	b	b	a	b	a	a
Aradu_A08	Marker1180332	52.762	b	b	a	b	b	a	b	b	a	b	b	b	b	b	b	b	b	a	h	b	b	a	b	b	b	b	a	a	b	a	b	a	a	b	a	a	b	b	b	a	a	b	b	a	b	a	a
Aradu_A08	Marker1163294	52.899	b	b	a	b	b	a	b	b	a	b	b	b	b	b	b	b	b	a	b	b	b	-	b	b	b	b	a	a	b	a	b	a	a	b	a	a	b	b	b	a	a	b	b	a	b	a	a
Aradu_A08	Marker1183454	59.703	b	b	a	b	a	b	b	b	a	b	b	b	b	b	b	b	b	a	b	b	b	a	b	b	b	b	a	a	b	a	b	a	a	b	a	a	b	b	b	a	a	b	b	a	b	a	b
Aradu_A08	Marker1166398	60.188	b	b	a	b	a	b	b	b	a	b	b	b	b	b	b	b	b	a	b	b	b	a	b	b	b	b	a	a	b	a	b	a	a	b	a	a	b	b	b	a	a	b	b	a	b	a	b
Aradu_A08	Marker1146183	60.669	b	b	a	b	a	b	b	b	a	b	b	b	b	b	b	b	b	a	b	b	b	a	b	b	b	b	a	a	b	a	b	a	a	b	a	a	b	b	b	a	a	b	b	a	b	a	b
Aradu_A08	Marker1202419	61.749	b	b	a	b	-	b	b	b	a	b	b	b	b	b	b	b	b	a	b	b	b	a	b	b	b	b	a	a	b	a	b	b	a	b	a	a	b	b	b	a	a	b	b	a	a	a	b
Aradu_A08	Marker1156186	65.163	b	b	a	a	a	b	b	b	a	b	b	b	b	b	b	b	b	a	b	b	b	a	b	b	b	b	a	a	b	a	b	b	a	b	a	a	b	b	b	b	a	b	b	a	a	a	b
Aradu_A08	Marker1141938	65.872	b	b	a	a	a	b	b	b	a	b	b	b	b	b	b	b	b	a	b	b	b	a	b	b	b	b	a	a	b	a	b	b	a	b	a	a	b	b	b	b	a	b	b	a	-	a	b
Aradu_A08	Marker1147347	67.301	b	b	a	b	a	b	b	b	a	b	b	b	b	b	b	b	b	a	b	b	b	a	b	b	b	b	a	a	b	a	b	b	a	b	a	a	b	b	b	b	a	b	b	a	a	a	b
Aradu_A08	Marker1174386	70.984	b	b	a	a	a	b	b	b	a	b	b	b	b	b	b	b	b	a	b	b	b	a	b	b	b	b	a	a	b	a	b	b	a	b	a	b	b	b	b	b	b	b	b	a	a	a	b
Aradu_A08	Marker1205681	72.758	b	b	a	a	a	b	b	b	a	b	b	b	b	b	b	b	b	a	b	b	b	a	b	b	b	b	b	a	b	a	b	b	a	b	a	b	b	b	b	b	b	b	b	a	a	a	b
Aradu_A08	Marker1166102	73.845	b	-	a	a	a	b	b	b	a	b	b	b	b	b	b	b	b	a	b	b	b	a	b	b	b	b	b	a	b	a	b	b	a	b	a	b	b	b	b	b	b	b	b	a	a	a	-
Aradu_A08	Marker1183290	75.306	b	b	a	a	a	b	b	b	a	b	b	b	b	b	b	b	b	a	b	b	b	a	b	b	b	b	b	a	b	a	b	b	a	b	a	a	b	b	b	b	b	b	b	a	a	a	b
Aradu_A08	Marker1179164	84.767	b	a	b	a	a	b	b	a	a	b	b	b	b	b	b	b	b	b	b	b	b	a	b	b	b	b	b	a	b	a	b	b	b	b	a	b	b	b	b	b	b	b	b	a	a	a	b
Aradu_A08	Marker1206009	89.468	b	a	b	a	a	b	b	-	a	b	b	b	b	b	b	b	b	b	b	b	a	-	b	b	b	b	b	a	b	b	b	b	b	b	b	b	b	b	b	b	b	b	b	a	b	b	a
Aradu_A08	Marker1147080	91.552	b	a	b	a	b	b	b	a	a	b	b	b	b	b	b	b	b	-	b	b	a	a	b	b	b	b	b	a	b	-	b	b	b	b	-	-	b	b	b	b	-	a	b	a	b	b	-
Aradu_A08	Marker1142188	94.809	b	a	b	a	b	b	b	a	a	b	b	b	b	b	b	b	b	b	b	b	a	a	b	b	b	b	b	a	b	b	b	b	b	b	b	a	b	b	b	b	a	a	b	a	b	b	a
Aradu_A08	Marker1148741	95.881	b	b	b	a	b	b	b	a	a	b	b	b	b	b	b	b	b	b	b	b	a	a	b	b	b	b	b	a	b	b	b	b	b	b	b	a	b	b	b	b	b	a	b	a	-	b	a
Aradu_A08	Ah2TC9F04	108.292	b	a	a	a	b	b	b	a	a	b	a	b	a	b	b	b	b	a	b	b	b	b	b	b	b	b	b	a	b	b	b	b	a	b	b	a	b	b	b	b	b	a	b	a	a	a	b
Aradu_A08	Ah1TC1E05	118.978	b	a	a	a	b	b	b	b	a	b	b	b	a	b	b	b	b	a	b	b	b	b	b	b	b	b	b	a	b	a	b	b	a	b	b	b	b	b	b	b	a	a	b	b	b	a	a
Aradu_A08	Marker1183541	127.671	b	b	b	a	b	b	b	b	a	b	a	b	a	b	b	b	b	a	b	b	b	b	b	b	b	b	b	a	b	b	b	b	a	b	b	a	b	b	b	b	b	b	b	b	b	a	a
Aradu_A08	Marker1186655	132.994	b	b	b	a	b	b	b	b	a	b	a	b	a	b	b	b	b	a	b	b	b	b	b	b	b	b	b	a	b	a	b	b	a	b	a	b	b	b	b	b	b	b	b	b	a	a	b
Aradu_A08	TC21D06	143.475	b	b	b	a	b	b	b	b	a	b	a	b	b	b	b	b	b	a	b	b	b	b	b	b	b	b	b	a	b	b	b	b	a	b	a	a	b	b	b	b	a	a	b	a	a	a	b
Aradu_A08	Ah1TC6H03	151.261	b	b	b	a	b	b	b	b	a	b	a	b	b	b	b	b	b	a	b	b	b	b	b	b	b	b	b	a	b	a	b	b	-	b	b	b	b	b	b	b	a	b	b	b	a	a	a
Aradu_A08	Marker1196361	160.578	b	a	b	a	b	b	b	-	a	b	b	b	a	b	b	b	b	b	b	b	b	b	b	b	b	b	b	a	b	a	b	b	b	b	b	b	b	b	b	b	a	a	b	b	-	b	b
Aradu_A09	Marker4505383	0	b	b	b	b	b	a	a	a	a	a	a	b	a	b	a	b	b	a	b	b	b	a	a	b	b	b	b	b	a	a	b	a	a	b	b	a	a	a	b	b	b	a	b	a	b	b	b
Aradu_A09	Marker4515534	9.745	b	a	b	b	b	a	a	a	a	a	a	b	a	b	a	b	b	a	b	b	b	a	a	b	b	a	b	b	a	b	b	b	a	b	a	a	b	a	b	b	a	a	b	a	b	b	b
Aradu_A09	Marker4442923	18.241	b	a	b	b	a	a	a	a	a	b	a	b	a	b	a	b	b	b	b	b	b	a	a	b	b	a	a	b	a	b	b	b	a	b	a	a	b	a	b	b	b	a	b	a	b	b	a
Aradu_A09	IPAHM_468	25.821	b	a	b	a	a	a	a	a	a	b	a	b	a	a	a	b	b	b	b	b	b	b	-	b	b	-	a	b	a	b	-	b	a	-	a	a	b	a	b	a	b	a	a	a	b	b	a
Aradu_A09	Marker4329454	35.576	a	a	b	b	a	a	a	a	a	b	a	b	a	b	a	b	b	a	b	a	b	a	a	b	b	b	a	b	a	b	b	b	a	a	a	a	b	a	b	b	b	a	b	a	b	b	a
Aradu_A09	Marker4407994	40.28	a	a	b	b	a	a	a	a	b	b	b	b	a	b	a	b	b	a	b	a	b	a	a	a	b	b	a	a	a	b	b	b	a	a	a	a	b	a	b	a	b	a	b	a	b	b	a
Aradu_A09	Marker4473693	49.604	a	a	b	b	a	a	a	a	b	b	b	b	a	b	b	b	b	a	b	a	b	b	a	a	b	b	b	a	b	b	b	a	a	a	b	a	h	a	b	a	b	b	-	a	b	b	b
Aradu_A09	Marker4378922	52.775	a	a	b	b	a	a	a	a	b	b	a	b	a	b	b	b	b	a	b	a	b	b	a	b	b	b	b	a	b	b	b	a	a	a	b	a	b	a	b	a	b	b	a	a	b	a	b
Aradu_A09	Marker4360005	52.912	a	a	b	b	a	a	a	a	b	b	a	b	a	b	b	b	b	a	b	a	b	b	a	b	b	b	b	a	b	b	b	a	a	a	b	a	b	a	b	a	b	b	a	a	b	a	b
Aradu_A09	Marker4525027	58.023	a	a	a	b	a	a	a	a	b	b	a	b	a	b	b	b	b	a	b	a	b	b	a	b	b	b	b	b	b	b	b	a	a	a	b	a	b	a	b	a	a	b	a	a	b	a	b
Aradu_A09	Marker4541805	58.367	a	a	a	b	a	a	a	a	b	b	a	b	a	b	b	b	b	a	b	a	b	b	a	b	b	b	b	b	b	b	b	a	a	a	b	a	b	a	b	a	a	b	a	a	b	a	b
Aradu_A09	Marker4540290	59.072	a	a	b	b	a	a	a	a	b	b	a	b	a	b	b	b	b	a	b	a	b	b	a	b	b	b	b	b	b	b	b	a	a	a	b	a	b	a	b	a	a	b	a	a	b	a	b
Aradu_A09	Marker4421984	60.136	a	a	b	b	a	a	a	a	b	b	a	b	a	b	b	b	b	a	b	a	b	b	a	b	b	b	b	b	b	b	b	a	a	a	a	a	b	a	b	a	a	b	a	a	b	a	b
Aradu_A09	Marker4383052	60.83	a	a	a	b	a	a	a	a	b	b	a	b	a	b	b	b	b	a	b	a	a	b	a	b	b	b	b	b	b	b	b	a	a	a	a	a	b	a	b	a	a	b	a	a	b	a	b
Aradu_A09	Marker4379191	60.83	a	a	a	b	a	a	a	a	b	b	a	b	a	b	b	b	b	a	b	a	a	b	a	b	b	b	b	b	b	b	b	a	a	a	a	a	b	a	b	a	a	b	a	a	b	a	b
Aradu_A09	Marker4310339	60.83	a	a	a	b	a	a	a	a	b	b	a	b	a	b	b	b	b	a	b	a	a	b	a	b	b	b	b	b	b	b	b	a	a	a	a	a	b	a	b	a	a	b	a	a	b	a	b
Aradu_A09	Marker4526945	60.83	a	a	a	b	a	a	a	a	b	b	a	b	a	b	b	b	b	a	b	a	a	b	a	b	b	b	b	b	b	b	b	a	a	a	a	a	b	a	b	a	a	b	a	a	b	a	b
Aradu_A09	Marker4452581	60.83	a	a	a	b	a	a	a	a	b	b	a	b	a	b	b	b	b	a	b	a	a	b	a	b	b	b	b	b	b	b	b	a	a	a	a	a	b	a	b	a	a	b	a	a	b	a	b
Aradu_A09	Marker4526339	60.83	a	a	a	b	a	a	a	a	b	b	a	b	a	b	b	b	b	a	b	a	a	b	a	b	b	b	b	b	b	b	b	a	a	a	a	a	b	a	b	a	a	b	a	a	b	a	b
Aradu_A09	Marker4468522	60.83	a	a	a	b	a	a	a	a	b	b	a	b	a	b	b	b	b	a	b	a	a	b	a	b	b	b	b	b	b	b	b	a	a	a	a	a	b	a	b	a	a	b	a	a	b	a	b
Aradu_A09	Marker4391622	60.83	a	a	a	b	a	a	a	a	b	b	a	b	a	b	b	b	b	a	b	a	a	b	a	b	b	b	b	b	b	b	b	a	a	a	a	a	b	a	b	a	a	b	a	a	b	a	b
Aradu_A09	Marker4335918	60.83	a	a	a	b	a	a	a	a	b	b	a	b	a	b	b	b	b	a	b	a	a	b	a	b	b	b	b	b	b	b	b	a	a	a	a	a	b	a	b	a	a	b	a	a	b	a	b
Aradu_A09	Marker4342648	60.83	a	a	a	b	a	a	a	a	b	b	a	b	a	b	b	b	b	a	b	a	a	b	a	b	b	b	b	b	b	b	b	a	a	a	a	a	b	a	b	a	a	b	a	a	b	a	b
Aradu_A09	Marker4352920	60.83	a	a	a	b	a	a	a	a	b	b	a	b	a	b	b	b	b	a	b	a	a	b	a	b	b	b	b	b	b	b	b	a	a	a	a	a	b	a	b	a	a	b	a	a	b	a	b
Aradu_A09	Marker4402723	60.83	a	a	a	b	a	a	a	a	b	b	a	b	a	b	b	b	b	a	b	a	a	b	a	b	b	b	b	b	b	b	b	a	a	a	a	a	b	a	b	a	a	b	a	a	b	a	b
Aradu_A09	Marker4475275	60.83	a	a	a	b	a	a	a	a	b	b	a	b	a	b	b	b	b	a	b	a	a	b	a	b	b	b	b	b	b	b	b	a	a	a	a	a	b	a	b	a	a	b	a	a	b	a	b
Aradu_A09	Marker4513045	60.83	a	a	a	b	a	a	a	a	b	b	a	b	a	b	b	b	b	a	b	a	a	b	a	b	b	b	b	b	b	b	b	a	a	a	a	a	b	a	b	a	a	b	a	a	b	a	b
Aradu_A09	Marker4435066	60.83	a	a	a	b	a	a	a	a	b	b	a	b	a	b	b	b	b	a	b	a	a	b	a	b	b	b	b	b	b	b	b	a	a	a	a	a	b	a	b	a	a	b	a	a	b	a	b
Aradu_A09	Marker4516300	60.83	a	a	a	b	a	a	a	a	b	b	a	b	a	b	b	b	b	a	b	a	a	b	a	b	b	b	b	b	b	b	b	a	a	a	a	a	b	a	b	a	a	b	a	a	b	a	b
Aradu_A09	Marker4507042	60.83	a	a	a	b	a	a	a	a	b	b	a	b	a	b	b	b	b	a	b	a	a	b	a	b	b	b	b	b	b	b	b	a	a	a	a	a	b	a	b	a	a	b	a	a	b	a	b
Aradu_A09	Marker4410544	60.83	a	a	a	b	a	a	a	a	b	b	a	b	a	b	b	b	b	a	b	a	a	b	a	b	b	b	b	b	b	b	b	a	a	a	a	a	b	a	b	a	a	b	a	a	b	a	b
Aradu_A09	Marker4368695	60.83	a	a	a	b	a	a	a	a	b	b	a	b	a	b	b	b	b	a	b	a	a	b	a	b	b	b	b	b	b	b	b	a	a	a	a	a	b	a	b	a	a	b	a	a	b	a	b
Aradu_A09	Marker4439760	60.83	a	a	a	b	a	a	a	a	b	b	a	b	a	b	b	b	b	a	b	a	a	b	a	b	b	b	b	b	b	b	b	a	a	a	a	a	b	a	b	a	a	b	a	a	b	a	b
Aradu_A09	Marker4321862	60.83	a	a	a	b	a	a	a	a	b	b	a	b	a	b	b	b	b	a	b	a	a	b	a	b	b	b	b	b	b	b	b	a	a	a	a	a	b	a	b	a	a	b	a	a	b	a	b
Aradu_A09	Marker4425160	60.83	a	a	a	b	a	a	a	a	b	b	a	b	a	b	b	b	b	a	b	a	a	b	a	b	b	b	b	b	b	b	b	a	a	a	a	a	b	a	b	a	a	b	a	a	b	a	b
Aradu_A09	Marker4358798	60.83	a	a	a	b	a	a	a	a	b	b	a	b	a	b	b	b	b	a	b	a	a	b	a	b	b	b	b	b	b	b	b	a	a	a	a	a	b	a	b	a	a	b	a	a	b	a	b
Aradu_A09	Marker4515887	60.83	a	a	a	b	a	a	a	a	b	b	a	b	a	b	b	b	b	a	b	a	a	b	a	b	b	b	b	b	b	b	b	a	a	a	a	a	b	a	b	a	a	b	a	a	b	a	b
Aradu_A09	Marker4338696	60.83	a	a	a	b	a	a	a	a	b	b	a	b	a	b	b	b	b	a	b	a	a	b	a	b	b	b	b	b	b	b	b	a	a	a	a	a	b	a	b	a	a	b	a	a	b	a	b
Aradu_A09	Marker4539977	60.83	a	a	a	b	a	a	a	a	b	b	a	b	a	b	b	b	b	a	b	a	a	b	a	b	b	b	b	b	b	b	b	a	a	a	a	a	b	a	b	a	a	b	a	a	b	a	b
Aradu_A09	Marker4532526	60.83	a	a	a	b	a	a	a	a	b	b	a	b	a	b	b	b	b	a	b	a	a	b	a	b	b	b	b	b	b	b	b	a	a	a	a	a	b	a	b	a	a	b	a	a	b	a	b
Aradu_A09	Marker4428740	60.83	a	a	a	b	a	a	a	a	b	b	a	b	a	b	b	b	b	a	b	a	a	b	a	b	b	b	b	b	b	b	b	a	a	a	a	a	b	a	b	a	a	b	a	a	b	a	b
Aradu_A09	Marker4410614	60.83	a	a	a	b	a	a	a	a	b	b	a	b	a	b	b	b	b	a	b	a	a	b	a	b	b	b	b	b	b	b	b	a	a	a	a	a	b	a	b	a	a	b	a	a	b	a	b
Aradu_A09	Marker4401253	60.83	a	a	a	b	a	a	a	a	b	b	a	b	a	b	b	b	b	a	b	a	a	b	a	b	b	b	b	b	b	b	b	a	a	a	a	a	b	a	b	a	a	b	a	a	b	a	b
Aradu_A09	Marker4426152	60.83	a	a	a	b	a	a	a	a	b	b	a	b	a	b	b	b	b	a	b	a	a	b	a	b	b	b	b	b	b	b	b	a	a	a	a	a	b	a	b	a	a	b	a	a	b	a	b
Aradu_A09	Marker4462164	60.83	a	a	a	b	a	a	a	a	b	b	a	b	a	b	b	b	b	a	b	a	a	b	a	b	b	b	b	b	b	b	b	a	a	a	a	a	b	a	b	a	a	b	a	a	b	a	b
Aradu_A09	Marker4353801	60.83	a	a	a	b	a	a	a	a	b	b	a	b	a	b	b	b	b	a	b	a	a	b	a	b	b	b	b	b	b	b	b	a	a	a	a	a	b	a	b	a	a	b	a	a	b	a	b
Aradu_A09	Marker4448713	60.83	a	a	a	b	a	a	a	a	b	b	a	b	a	b	b	b	b	a	b	a	a	b	a	b	b	b	b	b	b	b	b	a	a	a	a	a	b	a	b	a	a	b	a	a	b	a	b
Aradu_A09	Marker4334939	60.83	a	a	a	b	a	a	a	a	b	b	a	b	a	b	b	b	b	a	b	a	a	b	a	b	b	b	b	b	b	b	b	a	a	a	a	a	b	a	b	a	a	b	a	a	b	a	b
Aradu_A09	Marker4387365	60.83	a	a	a	b	a	a	a	a	b	b	a	b	a	b	b	b	b	a	b	a	a	b	a	b	b	b	b	b	b	b	b	a	a	a	a	a	b	a	b	a	a	b	a	a	b	a	b
Aradu_A09	Marker4322228	60.83	a	a	a	b	a	a	a	a	b	b	a	b	a	b	b	b	b	a	b	a	a	b	a	b	b	b	b	b	b	b	b	a	a	a	a	a	b	a	b	a	a	b	a	a	b	a	b
Aradu_A09	Marker4514425	60.83	a	a	a	b	a	a	a	a	b	b	a	b	a	b	b	b	b	a	b	a	a	b	a	b	b	b	b	b	b	b	b	a	a	a	a	a	b	a	b	a	a	b	a	a	b	a	b
Aradu_A09	Marker4442008	60.83	a	a	a	b	a	a	a	a	b	b	a	b	a	b	b	b	b	a	b	a	a	b	a	b	b	b	b	b	b	b	b	a	a	a	a	a	b	a	b	a	a	b	a	a	b	a	b
Aradu_A09	Marker4439855	60.83	a	a	a	b	a	a	a	a	b	b	a	b	a	b	b	b	b	a	b	a	a	b	a	b	b	b	b	b	b	b	b	a	a	a	a	a	b	a	b	a	a	b	a	a	b	a	b
Aradu_A09	Marker4427413	60.83	a	a	a	b	a	a	a	a	b	b	a	b	a	b	b	b	b	a	b	a	a	b	a	b	b	b	b	b	b	b	b	a	a	a	a	a	b	a	b	a	a	b	a	a	b	a	b
Aradu_A09	Marker4339273	60.83	a	a	a	b	a	a	a	a	b	b	a	b	a	b	b	b	b	a	b	a	a	b	a	b	b	b	b	b	b	b	b	a	a	a	a	a	b	a	b	a	a	b	a	a	b	a	b
Aradu_A09	Marker4460721	60.83	a	a	a	b	a	a	a	a	b	b	a	b	a	b	b	b	b	a	b	a	a	b	a	b	b	b	b	b	b	b	b	a	a	a	a	a	b	a	b	a	a	b	a	a	b	a	b
Aradu_A09	Marker4362669	60.83	a	a	a	b	a	a	a	a	b	b	a	b	a	b	b	b	b	a	b	a	a	b	a	b	b	b	b	b	b	b	b	a	a	a	a	a	b	a	b	a	a	b	a	a	b	a	b
Aradu_A09	Marker4373827	60.83	a	a	a	b	a	a	a	a	b	b	a	b	a	b	b	b	b	a	b	a	a	b	a	b	b	b	b	b	b	b	b	a	a	a	a	a	b	a	b	a	a	b	a	a	b	a	b
Aradu_A09	Marker4356270	60.83	a	a	a	b	a	a	a	a	b	b	a	b	a	b	b	b	b	a	b	a	a	b	a	b	b	b	b	b	b	b	b	a	a	a	a	a	b	a	b	a	a	b	a	a	b	a	b
Aradu_A09	Marker4478004	60.83	a	a	a	b	a	a	a	a	b	b	a	b	a	b	b	b	b	a	b	a	a	b	a	b	b	b	b	b	b	b	b	a	a	a	a	a	b	a	b	a	a	b	a	a	b	a	b
Aradu_A09	Marker4531251	60.83	a	a	a	b	a	a	a	a	b	b	a	b	a	b	b	b	b	a	b	a	a	b	a	b	b	b	b	b	b	b	b	a	a	a	a	a	b	a	b	a	a	b	a	a	b	a	b
Aradu_A09	Marker4497803	60.83	a	a	a	b	a	a	a	a	b	b	a	b	a	b	b	b	b	a	b	a	a	b	a	b	b	b	b	b	b	b	b	a	a	a	a	a	b	a	b	a	a	b	a	a	b	a	b
Aradu_A09	Marker4446968	60.83	a	a	a	b	a	a	a	a	b	b	a	b	a	b	b	b	b	a	b	a	a	b	a	b	b	b	b	b	b	b	b	a	a	a	a	a	b	a	b	a	a	b	a	a	b	a	b
Aradu_A09	Marker4449707	60.83	a	a	a	b	a	a	a	a	b	b	a	b	a	b	b	b	b	a	b	a	a	b	a	b	b	b	b	b	b	b	b	a	a	a	a	a	b	a	b	a	a	b	a	a	b	a	b
Aradu_A09	Marker4323205	60.83	a	a	a	b	a	a	a	a	b	b	a	b	a	b	b	b	b	a	b	a	a	b	a	b	b	b	b	b	b	b	b	a	a	a	a	a	b	a	b	a	a	b	a	a	b	a	b
Aradu_A09	Marker4420031	60.83	a	a	a	b	a	a	a	a	b	b	a	b	a	b	b	b	b	a	b	a	a	b	a	b	b	b	b	b	b	b	b	a	a	a	a	a	b	a	b	a	a	b	a	a	b	a	b
Aradu_A09	Marker4334851	60.83	a	a	a	b	a	a	a	a	b	b	a	b	a	b	b	b	b	a	b	a	a	b	a	b	b	b	b	b	b	b	b	a	a	a	a	a	b	a	b	a	a	b	a	a	b	a	b
Aradu_A09	Marker4525227	60.83	a	a	a	b	a	a	a	a	b	b	a	b	a	b	b	b	b	a	b	a	a	b	a	b	b	b	b	b	b	b	b	a	a	a	a	a	b	a	b	a	a	b	a	a	b	a	b
Aradu_A09	Marker4507350	60.83	a	a	a	b	a	a	a	a	b	b	a	b	a	b	b	b	b	a	b	a	a	b	a	b	b	b	b	b	b	b	b	a	a	a	a	a	b	a	b	a	a	b	a	a	b	a	b
Aradu_A09	Marker4479130	60.83	a	a	a	b	a	a	a	a	b	b	a	b	a	b	b	b	b	a	b	a	a	b	a	b	b	b	b	b	b	b	b	a	a	a	a	a	b	a	b	a	a	b	a	a	b	a	b
Aradu_A09	Marker4492787	60.83	a	a	a	b	a	a	a	a	b	b	a	b	a	b	b	b	b	a	b	a	a	b	a	b	b	b	b	b	b	b	b	a	a	a	a	a	b	a	b	a	a	b	a	a	b	a	b
Aradu_A09	Marker4416089	60.83	a	a	a	b	a	a	a	a	b	b	a	b	a	b	b	b	b	a	b	a	a	b	a	b	b	b	b	b	b	b	b	a	a	a	a	a	b	a	b	a	a	b	a	a	b	a	b
Aradu_A09	Marker4524934	60.83	a	a	a	b	a	a	a	a	b	b	a	b	a	b	b	b	b	a	b	a	a	b	a	b	b	b	b	b	b	b	b	a	a	a	a	a	b	a	b	a	a	b	a	a	b	a	b
Aradu_A09	Marker4355049	60.83	a	a	a	b	a	a	a	a	b	b	a	b	a	b	b	b	b	a	b	a	a	b	a	b	b	b	b	b	b	b	b	a	a	a	a	a	b	a	b	a	a	b	a	a	b	a	b
Aradu_A09	Marker4325446	60.83	a	a	a	b	a	a	a	a	b	b	a	b	a	b	b	b	b	a	b	a	a	b	a	b	b	b	b	b	b	b	b	a	a	a	a	a	b	a	b	a	a	b	a	a	b	a	b
Aradu_A09	Marker4525587	60.83	a	a	a	b	a	a	a	a	b	b	a	b	a	b	b	b	b	a	b	a	a	b	a	b	b	b	b	b	b	b	b	a	a	a	a	a	b	a	b	a	a	b	a	a	b	a	b
Aradu_A09	Marker4312595	60.83	a	a	a	b	a	a	a	a	b	b	a	b	a	b	b	b	b	a	b	a	a	b	a	b	b	b	b	b	b	b	b	a	a	a	a	a	b	a	b	a	a	b	a	a	b	a	b
Aradu_A09	Marker4493221	60.83	a	a	a	b	a	a	a	a	b	b	a	b	a	b	b	b	b	a	b	a	a	b	a	b	b	b	b	b	b	b	b	a	a	a	a	a	b	a	b	a	a	b	a	a	b	a	b
Aradu_A09	Marker4495726	60.83	a	a	a	b	a	a	a	a	b	b	a	b	a	b	b	b	b	a	b	a	a	b	a	b	b	b	b	b	b	b	b	a	a	a	a	a	b	a	b	a	a	b	a	a	b	a	b
Aradu_A09	Marker4468366	60.83	a	a	a	b	a	a	a	a	b	b	a	b	a	b	b	b	b	a	b	a	a	b	a	b	b	b	b	b	b	b	b	a	a	a	a	a	b	a	b	a	a	b	a	a	b	a	b
Aradu_A09	Marker4347264	60.83	a	a	a	b	a	a	a	a	b	b	a	b	a	b	b	b	b	a	b	a	a	b	a	b	b	b	b	b	b	b	b	a	a	a	a	a	b	a	b	a	a	b	a	a	b	a	b
Aradu_A09	Marker4350393	60.83	a	a	a	b	a	a	a	a	b	b	a	b	a	b	b	b	b	a	b	a	a	b	a	b	b	b	b	b	b	b	b	a	a	a	a	a	b	a	b	a	a	b	a	a	b	a	b
Aradu_A09	Marker4480509	60.83	a	a	a	b	a	a	a	a	b	b	a	b	a	b	b	b	b	a	b	a	a	b	a	b	b	b	b	b	b	b	b	a	a	a	a	a	b	a	b	a	a	b	a	a	b	a	b
Aradu_A09	Marker4318422	60.83	a	a	a	b	a	a	a	a	b	b	a	b	a	b	b	b	b	a	b	a	a	b	a	b	b	b	b	b	b	b	b	a	a	a	a	a	b	a	b	a	a	b	a	a	b	a	b
Aradu_A09	Marker4516952	60.83	a	a	a	b	a	a	a	a	b	b	a	b	a	b	b	b	b	a	b	a	a	b	a	b	b	b	b	b	b	b	b	a	a	a	a	a	b	a	b	a	a	b	a	a	b	a	b
Aradu_A09	Marker4402316	60.83	a	a	a	b	a	a	a	a	b	b	a	b	a	b	b	b	b	a	b	a	a	b	a	b	b	b	b	b	b	b	b	a	a	a	a	a	b	a	b	a	a	b	a	a	b	a	b
Aradu_A09	Marker4340840	60.83	a	a	a	b	a	a	a	a	b	b	a	b	a	b	b	b	b	a	b	a	a	b	a	b	b	b	b	b	b	b	b	a	a	a	a	a	b	a	b	a	a	b	a	a	b	a	b
Aradu_A09	Marker4366202	60.83	a	a	a	b	a	a	a	a	b	b	a	b	a	b	b	b	b	a	b	a	a	b	a	b	b	b	b	b	b	b	b	a	a	a	a	a	b	a	b	a	a	b	a	a	b	a	b
Aradu_A09	Marker4335466	60.83	a	a	a	b	a	a	a	a	b	b	a	b	a	b	b	b	b	a	b	a	a	b	a	b	b	b	b	b	b	b	b	a	a	a	a	a	b	a	b	a	a	b	a	a	b	a	b
Aradu_A09	Marker4411191	60.83	a	a	a	b	a	a	a	a	b	b	a	b	a	b	b	b	b	a	b	a	a	b	a	b	b	b	b	b	b	b	b	a	a	a	a	a	b	a	b	a	a	b	a	a	b	a	b
Aradu_A09	Marker4435492	60.83	a	a	a	b	a	a	a	a	b	b	a	b	a	b	b	b	b	a	b	a	a	b	a	b	b	b	b	b	b	b	b	a	a	a	a	a	b	a	b	a	a	b	a	a	b	a	b
Aradu_A09	Marker4348291	60.83	a	a	a	b	a	a	a	a	b	b	a	b	a	b	b	b	b	a	b	a	a	b	a	b	b	b	b	b	b	b	b	a	a	a	a	a	b	a	b	a	a	b	a	a	b	a	b
Aradu_A09	Marker4469599	60.83	a	a	a	b	a	a	a	a	b	b	a	b	a	b	b	b	b	a	b	a	a	b	a	b	b	b	b	b	b	b	b	a	a	a	a	a	b	a	b	a	a	b	a	a	b	a	b
Aradu_A09	Marker4506580	60.83	a	a	a	b	a	a	a	a	b	b	a	b	a	b	b	b	b	a	b	a	a	b	a	b	b	b	b	b	b	b	b	a	a	a	a	a	b	a	b	a	a	b	a	a	b	a	b
Aradu_A09	Marker4414577	60.83	a	a	a	b	a	a	a	a	b	b	a	b	a	b	b	b	b	a	b	a	a	b	a	b	b	b	b	b	b	b	b	a	a	a	a	a	b	a	b	a	a	b	a	a	b	a	b
Aradu_A09	Marker4487149	60.83	a	a	a	b	a	a	a	a	b	b	a	b	a	b	b	b	b	a	b	a	a	b	a	b	b	b	b	b	b	b	b	a	a	a	a	a	b	a	b	a	a	b	a	a	b	a	b
Aradu_A09	Marker4420919	60.83	a	a	a	b	a	a	a	a	b	b	a	b	a	b	b	b	b	a	b	a	a	b	a	b	b	b	b	b	b	b	b	a	a	a	a	a	b	a	b	a	a	b	a	a	b	a	b
Aradu_A09	Marker4467344	60.83	a	a	a	b	a	a	a	a	b	b	a	b	a	b	b	b	b	a	b	a	a	b	a	b	b	b	b	b	b	b	b	a	a	a	a	a	b	a	b	a	a	b	a	a	b	a	b
Aradu_A09	Marker4489282	60.83	a	a	a	b	a	a	a	a	b	b	a	b	a	b	b	b	b	a	b	a	a	b	a	b	b	b	b	b	b	b	b	a	a	a	a	a	b	a	b	a	a	b	a	a	b	a	b
Aradu_A09	Marker4478231	60.83	a	a	a	b	a	a	a	a	b	b	a	b	a	b	b	b	b	a	b	a	a	b	a	b	b	b	b	b	b	b	b	a	a	a	a	a	b	a	b	a	a	b	a	a	b	a	b
Aradu_A09	Marker4458293	60.83	a	a	a	b	a	a	a	a	b	b	a	b	a	b	b	b	b	a	b	a	a	b	a	b	b	b	b	b	b	b	b	a	a	a	a	a	b	a	b	a	a	b	a	a	b	a	b
Aradu_A09	Marker4377714	60.83	a	a	a	b	a	a	a	a	b	b	a	b	a	b	b	b	b	a	b	a	a	b	a	b	b	b	b	b	b	b	b	a	a	a	a	a	b	a	b	a	a	b	a	a	b	a	b
Aradu_A09	Marker4526912	60.83	a	a	a	b	a	a	a	a	b	b	a	b	a	b	b	b	b	a	b	a	a	b	a	b	b	b	b	b	b	b	b	a	a	a	a	a	b	a	b	a	a	b	a	a	b	a	b
Aradu_A09	Marker4472437	60.83	a	a	a	b	a	a	a	a	b	b	a	b	a	b	b	b	b	a	b	a	a	b	a	b	b	b	b	b	b	b	b	a	a	a	a	a	b	a	b	a	a	b	a	a	b	a	b
Aradu_A09	Marker4518293	60.83	a	a	a	b	a	a	a	a	b	b	a	b	a	b	b	b	b	a	b	a	a	b	a	b	b	b	b	b	b	b	b	a	a	a	a	a	b	a	b	a	a	b	a	a	b	a	b
Aradu_A09	Marker4427276	60.83	a	a	a	b	a	a	a	a	b	b	a	b	a	b	b	b	b	a	b	a	a	b	a	b	b	b	b	b	b	b	b	a	a	a	a	a	b	a	b	a	a	b	a	a	b	a	b
Aradu_A09	Marker4383526	60.83	a	a	a	b	a	a	a	a	b	b	a	b	a	b	b	b	b	a	b	a	a	b	a	b	b	b	b	b	b	b	b	a	a	a	a	a	b	a	b	a	a	b	a	a	b	a	b
Aradu_A09	Marker4444086	60.83	a	a	a	b	a	a	a	a	b	b	a	b	a	b	b	b	b	a	b	a	a	b	a	b	b	b	b	b	b	b	b	a	a	a	a	a	b	a	b	a	a	b	a	a	b	a	b
Aradu_A09	Marker4410442	60.83	a	a	a	b	a	a	a	a	b	b	a	b	a	b	b	b	b	a	b	a	a	b	a	b	b	b	b	b	b	b	b	a	a	a	a	a	b	a	b	a	a	b	a	a	b	a	b
Aradu_A09	Marker4431200	60.83	a	a	a	b	a	a	a	a	b	b	a	b	a	b	b	b	b	a	b	a	a	b	a	b	b	b	b	b	b	b	b	a	a	a	a	a	b	a	b	a	a	b	a	a	b	a	b
Aradu_A09	Marker4540433	60.83	a	a	a	b	a	a	a	a	b	b	a	b	a	b	b	b	b	a	b	a	a	b	a	b	b	b	b	b	b	b	b	a	a	a	a	a	b	a	b	a	a	b	a	a	b	a	b
Aradu_A09	Marker4443542	60.83	a	a	a	b	a	a	a	a	b	b	a	b	a	b	b	b	b	a	b	a	a	b	a	b	b	b	b	b	b	b	b	a	a	a	a	a	b	a	b	a	a	b	a	a	b	a	b
Aradu_A09	Marker4521506	60.83	a	a	a	b	a	a	a	a	b	b	a	b	a	b	b	b	b	a	b	a	a	b	a	b	b	b	b	b	b	b	b	a	a	a	a	a	b	a	b	a	a	b	a	a	b	a	b
Aradu_A09	Marker4540526	60.83	a	a	a	b	a	a	a	a	b	b	a	b	a	b	b	b	b	a	b	a	a	b	a	b	b	b	b	b	b	b	b	a	a	a	a	a	b	a	b	a	a	b	a	a	b	a	b
Aradu_A09	Marker4505545	60.83	a	a	a	b	a	a	a	a	b	b	a	b	a	b	b	b	b	a	b	a	a	b	a	b	b	b	b	b	b	b	b	a	a	a	a	a	b	a	b	a	a	b	a	a	b	a	b
Aradu_A09	Marker4535372	60.83	a	a	a	b	a	a	a	a	b	b	a	b	a	b	b	b	b	a	b	a	a	b	a	b	b	b	b	b	b	b	b	a	a	a	a	a	b	a	b	a	a	b	a	a	b	a	b
Aradu_A09	Marker4323260	60.83	a	a	a	b	a	a	a	a	b	b	a	b	a	b	b	b	b	a	b	a	a	b	a	b	b	b	b	b	b	b	b	a	a	a	-	a	b	a	b	a	a	b	a	a	b	a	b
Aradu_A09	Marker4511477	60.83	a	a	a	b	a	a	a	a	b	b	a	b	a	b	b	b	b	a	b	a	a	b	a	b	b	b	b	b	b	b	b	a	a	a	a	a	b	a	b	a	a	b	a	a	b	a	b
Aradu_A09	Marker4391589	61.879	a	a	a	b	a	a	a	a	b	b	a	b	a	b	b	b	b	a	b	a	a	b	a	b	b	b	b	b	b	b	b	a	a	a	a	a	b	a	b	a	a	b	a	a	b	a	b
Aradu_A09	Marker4463600	63.065	a	a	a	b	a	a	a	a	b	b	a	b	a	b	b	b	b	a	b	a	a	b	a	b	b	b	b	b	b	b	b	a	a	a	a	a	b	a	b	a	a	b	a	a	b	a	b
Aradu_A09	Marker4486615	63.202	a	a	a	b	a	a	a	a	b	b	a	b	a	b	b	b	b	a	b	a	a	b	a	b	b	b	b	b	b	b	b	a	a	a	a	a	b	a	b	a	a	b	a	a	b	a	b
Aradu_A09	Marker4313386	63.339	a	a	a	b	a	a	a	a	b	b	a	b	a	b	b	b	b	a	b	a	a	b	a	b	b	b	b	b	b	b	b	a	a	a	a	a	b	a	b	a	a	b	a	a	b	a	b
Aradu_A09	Marker4382127	63.682	a	a	a	b	a	a	a	a	b	b	a	b	a	b	b	b	b	a	b	a	a	b	a	b	b	b	b	b	b	b	b	a	a	a	a	a	b	a	b	a	a	b	a	a	b	a	b
Aradu_A09	Marker4341514	64.024	a	a	a	b	a	a	a	a	b	b	a	b	a	b	b	b	b	a	b	a	a	b	a	b	b	b	b	b	b	b	b	a	a	a	a	a	b	a	b	a	a	b	a	a	b	a	b
Aradu_A09	Marker4344360	64.506	a	a	a	b	a	a	a	a	b	b	a	b	a	b	b	b	b	a	b	a	a	b	a	b	b	b	b	b	b	b	b	a	a	a	a	a	b	a	b	a	a	b	a	a	b	a	b
Aradu_A09	Marker4344059	64.506	a	a	a	b	a	a	a	a	b	b	a	b	a	b	b	b	b	a	b	a	a	b	a	b	b	b	b	b	b	b	b	a	a	a	a	a	b	a	b	a	a	b	a	a	b	a	b
Aradu_A09	Marker4532452	64.506	a	a	a	b	a	a	a	a	b	b	a	b	a	b	b	b	b	a	b	a	a	b	a	b	b	b	b	b	b	b	b	a	a	a	a	a	b	a	b	a	a	b	a	a	b	a	b
Aradu_A09	Marker4320449	64.506	a	a	a	b	a	a	a	a	b	b	a	b	a	b	b	b	b	a	b	a	a	b	a	b	b	b	b	b	b	b	b	a	a	a	a	a	b	a	b	a	a	b	a	a	b	a	b
Aradu_A09	Marker4426556	64.506	a	a	a	b	a	a	a	a	b	b	a	b	a	b	b	b	b	a	b	a	a	b	a	b	b	b	b	b	b	b	b	a	a	a	a	a	b	a	b	a	a	b	a	a	b	a	b
Aradu_A09	Marker4409434	64.506	a	a	a	b	a	a	a	a	b	b	a	b	a	b	b	b	b	a	b	a	a	b	a	b	b	b	b	b	b	b	b	a	a	a	a	a	b	a	b	a	a	b	a	a	b	a	b
Aradu_A09	Marker4311731	64.506	a	a	a	b	a	a	a	a	b	b	a	b	a	b	b	b	b	a	b	a	a	b	a	b	b	b	b	b	b	b	b	a	a	a	a	a	b	a	b	a	a	b	a	a	b	a	b
Aradu_A09	Marker4493958	64.506	a	a	a	b	a	a	a	a	b	b	a	b	a	b	b	b	b	a	b	a	a	b	a	b	b	b	b	b	b	b	b	a	a	a	a	a	b	a	b	a	a	b	a	a	b	a	b
Aradu_A09	Marker4504407	64.506	a	a	a	b	a	a	a	a	b	b	a	b	a	b	b	b	b	a	b	a	a	b	a	b	b	b	b	b	b	b	b	a	a	a	a	a	b	a	b	a	a	b	a	a	b	a	b
Aradu_A09	Marker4443825	64.643	a	a	a	b	a	a	a	a	b	b	a	b	a	b	b	b	b	a	b	a	a	b	a	b	b	b	b	b	b	b	b	a	a	a	a	a	b	a	b	a	a	b	a	a	b	a	b
Aradu_A09	Marker4424758	64.78	a	a	a	b	a	a	a	a	b	b	a	b	a	b	b	b	b	a	b	a	a	b	a	b	b	b	b	b	b	b	b	a	a	a	a	a	b	a	b	a	a	b	a	a	b	a	b
Aradu_A09	Marker4506980	64.917	a	a	a	b	a	a	a	a	b	b	a	b	a	b	b	b	b	a	b	a	a	b	a	b	b	b	b	b	b	b	b	a	a	a	a	a	b	a	b	a	a	b	a	a	b	a	b
Aradu_A09	Marker4320304	65.054	a	a	a	b	a	a	a	a	b	b	a	b	a	b	b	b	b	a	b	a	a	b	a	b	b	b	b	b	b	b	b	a	a	a	a	a	b	a	b	a	a	b	a	a	b	a	b
Aradu_A09	FI298287	65.191	a	a	a	b	a	a	a	a	b	b	a	b	a	b	b	b	b	a	b	a	a	b	a	b	b	b	b	b	b	b	b	a	a	a	a	a	b	a	b	a	a	b	a	a	b	a	b
Aradu_A09	Marker4397641	65.675	a	a	a	b	a	a	a	a	b	b	a	b	a	b	b	b	b	a	b	a	a	b	a	a	b	b	b	b	b	b	b	a	a	a	a	a	b	a	b	a	a	b	a	a	b	a	b
Aradu_A09	Marker4485752	65.675	a	a	a	b	a	a	a	a	b	b	a	b	a	b	b	b	b	a	b	a	a	b	a	a	b	b	b	b	b	b	b	a	a	a	a	a	b	a	b	a	a	b	a	a	b	a	b
Aradu_A09	Marker4334716	65.675	a	a	a	b	a	a	a	a	b	b	a	b	a	b	b	b	b	a	b	a	a	b	a	a	b	b	b	b	b	b	b	a	a	a	a	a	b	a	b	a	a	b	a	a	b	a	b
Aradu_A09	Marker4442526	65.675	a	a	a	b	a	a	a	a	b	b	a	b	a	b	b	b	b	a	b	a	a	b	a	a	b	b	b	b	b	b	b	a	a	a	a	a	b	a	b	a	a	b	a	a	b	a	b
Aradu_A09	Marker4318793	65.675	a	a	a	b	a	a	a	a	b	b	a	b	a	b	b	b	b	a	b	a	a	b	a	a	b	b	b	b	b	b	b	a	a	a	a	a	b	a	b	a	a	b	a	a	b	a	b
Aradu_A09	Marker4357711	66.157	a	a	a	b	a	a	a	a	b	b	a	b	a	b	b	b	b	a	b	a	a	b	a	a	b	b	b	b	b	b	b	a	a	a	a	a	b	a	b	a	a	b	a	a	b	a	b
Aradu_A09	Marker4423261	66.294	a	a	a	b	a	a	a	a	b	b	a	b	a	b	b	b	b	a	b	a	a	b	a	a	b	b	b	b	b	b	b	a	a	a	a	a	b	a	b	a	a	b	a	a	b	a	b
Aradu_A09	Marker4324864	66.294	a	a	a	b	a	a	a	a	b	b	a	b	a	b	b	b	b	a	b	a	a	b	a	a	b	b	b	b	b	b	b	a	a	a	a	a	b	a	b	a	a	b	a	a	b	a	b
Aradu_A09	Marker4380819	66.294	a	a	a	b	a	a	a	a	b	b	a	b	a	b	b	b	b	a	b	a	a	b	a	a	b	b	b	b	b	b	b	a	a	a	a	a	b	a	b	a	a	b	a	a	b	a	b
Aradu_A09	Marker4461641	66.294	a	a	a	b	a	a	a	a	b	b	a	b	a	b	b	b	b	a	b	a	a	b	a	a	b	b	b	b	b	b	b	a	a	a	a	a	b	a	b	a	a	b	a	a	b	a	b
Aradu_A09	Marker4533254	66.294	a	a	a	b	a	a	a	a	b	b	a	b	a	b	b	b	b	a	b	a	a	b	a	a	b	b	b	b	b	b	b	a	a	a	a	a	b	a	b	a	a	b	a	a	b	a	b
Aradu_A09	Marker4517402	67.351	a	a	a	b	a	a	a	a	b	b	a	b	a	b	b	b	b	a	b	a	a	b	a	a	b	b	b	b	b	b	b	a	a	a	a	a	b	a	b	a	a	b	a	a	b	a	b
Aradu_A09	Marker4522521	67.488	a	a	a	b	a	a	a	a	b	b	a	b	a	b	b	b	b	a	b	a	a	b	a	a	b	b	b	b	b	b	b	a	a	a	a	a	b	a	b	a	a	b	a	a	b	a	b
Aradu_A09	Marker4415349	67.625	a	a	a	b	a	a	a	a	b	b	a	b	a	b	b	b	b	-	b	-	a	b	a	a	b	b	b	b	b	b	b	a	a	a	a	a	b	a	b	a	a	b	a	a	b	a	b
Aradu_A09	Marker4379513	67.762	a	a	a	b	a	a	a	a	b	b	a	b	a	b	b	b	b	a	b	a	a	b	a	a	b	b	b	b	b	b	b	a	a	a	a	a	b	a	-	a	a	b	a	a	b	a	b
Aradu_A09	Marker4519853	68.104	a	a	a	b	a	a	a	a	b	b	a	b	a	b	b	b	b	a	b	a	a	b	a	a	b	b	b	b	b	b	b	a	a	a	a	a	b	a	b	a	a	b	a	a	b	a	b
Aradu_A09	Marker4326521	68.241	a	a	a	-	a	a	a	-	b	b	a	b	a	b	b	b	b	a	b	a	a	b	a	a	b	b	b	b	b	b	b	a	a	-	a	a	b	a	b	a	a	b	a	a	b	a	b
Aradu_A09	Marker4493326	68.789	a	a	a	b	a	a	a	a	b	b	a	b	a	b	b	b	b	a	b	a	a	b	a	a	b	b	b	b	b	b	b	a	a	a	a	a	b	a	b	a	a	b	a	a	b	a	b
Aradu_A10	Marker3807156	0	b	b	b	a	b	a	b	a	a	b	a	b	b	a	b	b	b	a	a	a	a	a	b	a	a	a	a	b	b	b	b	a	a	b	b	a	b	b	b	a	b	a	a	a	b	b	b
Aradu_A10	Marker3746725	4.8	b	b	b	a	b	a	b	a	a	a	a	b	b	a	b	b	b	b	a	a	a	a	b	a	a	a	a	b	a	b	b	a	a	b	b	a	b	b	b	a	b	a	a	a	a	b	b
Aradu_A10	Marker3692874	4.8	b	b	b	a	b	a	b	a	a	a	a	b	b	a	b	b	b	b	a	a	a	a	b	a	a	a	a	b	a	b	b	a	a	b	b	a	b	b	b	a	b	a	a	a	a	b	b
Aradu_A10	Marker3756449	7.197	b	b	b	a	b	b	b	a	a	a	a	b	b	a	b	b	b	b	a	a	a	a	b	a	a	a	b	b	a	b	b	a	a	b	b	a	b	b	b	a	b	a	a	a	a	b	b
Aradu_A10	Ah1TC3A12	15.889	b	b	a	a	b	b	b	a	a	a	a	b	b	b	b	b	b	b	a	a	a	b	b	b	a	a	a	b	b	b	b	a	a	b	b	a	b	b	b	a	b	a	a	a	a	b	b
Aradu_A10	Marker3690250	26.873	b	b	a	a	b	a	b	a	b	b	a	b	a	b	b	h	b	b	a	a	a	b	b	b	a	a	b	b	b	b	b	a	a	b	a	a	b	b	b	a	b	a	b	a	b	b	b
Aradu_A10	Marker3667858	33.389	b	b	a	a	b	a	b	a	b	b	a	b	a	b	b	h	b	a	a	a	a	-	b	-	a	a	b	b	b	b	b	a	a	b	a	a	a	b	b	a	b	a	b	a	a	b	b
Aradu_A10	Marker3852740	35.447	b	b	a	a	b	a	b	a	b	b	a	b	a	b	a	b	b	a	a	a	a	b	b	b	a	a	b	b	b	b	b	a	a	b	a	a	a	b	b	a	b	a	b	a	a	b	b
Aradu_A10	Marker3685978	38.192	b	b	a	a	b	a	b	a	b	b	a	b	a	b	b	b	b	a	h	a	a	b	b	b	a	b	b	b	b	b	b	a	a	b	a	a	b	b	b	a	b	a	b	a	a	b	b
Aradu_A10	Marker3784223	40.334	b	b	a	a	b	a	b	a	b	b	a	b	a	b	b	b	b	a	h	a	a	b	b	b	a	-	b	b	b	b	b	a	a	b	a	a	b	b	b	a	b	a	-	a	b	b	b
Aradu_A10	Marker3853711	42.312	b	b	a	a	b	a	b	a	b	b	a	b	a	b	b	b	b	a	a	a	a	b	b	b	a	a	b	b	b	b	b	a	a	b	a	a	b	b	b	a	b	a	a	a	b	b	b
Aradu_A10	Marker3813235	43.505	b	b	a	a	b	a	b	a	b	b	a	b	a	b	b	b	b	a	a	a	a	b	b	b	a	b	b	b	b	b	b	a	a	b	a	a	b	b	b	a	b	a	a	a	b	b	b
Aradu_A10	Marker3767257	47.111	b	b	a	b	b	a	-	a	b	b	a	b	a	b	a	b	b	a	-	a	a	b	b	b	a	-	b	b	b	b	b	a	a	b	a	a	a	b	b	a	b	a	b	a	b	b	b
Aradu_A10	Marker3692182	51.826	b	b	a	a	b	a	-	a	b	b	a	b	a	b	b	b	b	a	a	a	a	-	b	b	a	a	b	b	b	b	b	a	a	b	a	a	b	b	b	a	-	a	a	a	b	b	b
Aradu_A10	Marker3766788	54.931	b	b	a	b	b	a	a	a	b	b	a	b	a	b	b	b	b	a	a	a	a	b	b	b	b	-	b	b	b	b	b	a	a	b	a	a	b	b	b	a	a	a	a	a	b	a	b
Aradu_A10	Marker3747075	59.56	a	a	a	b	b	a	a	a	b	b	a	b	a	b	b	b	b	a	a	a	a	b	b	b	b	b	b	b	b	b	b	a	a	b	a	a	b	a	b	a	a	a	a	a	b	a	b
Aradu_A10	Marker3784271	65.371	-	b	a	b	b	a	-	a	b	b	a	b	a	b	b	b	b	a	a	a	a	-	b	b	b	b	b	-	b	b	b	a	a	b	a	a	b	b	b	a	a	a	b	a	b	a	a
Aradu_A10	Marker3676547	70.84	b	b	a	b	b	a	b	a	b	b	a	b	a	b	b	b	b	a	h	a	a	b	b	b	b	a	b	a	b	b	b	a	a	b	a	a	b	b	b	a	a	a	b	a	b	b	b
Aradu_A10	IPAHM_215	82.88	a	b	b	a	b	-	a	a	a	b	a	b	a	a	b	b	b	a	a	a	a	b	b	b	b	-	b	a	b	b	b	a	a	b	a	a	b	b	b	a	a	a	a	b	b	b	a
Aradu_A10	Marker3810547	93.284	b	a	b	a	b	b	-	a	a	b	a	b	a	a	b	b	b	a	a	a	a	a	b	b	b	a	b	a	b	b	b	a	a	b	a	b	b	a	b	a	a	a	a	b	b	b	a
Aradu_A10	Marker3699645	101.216	b	a	b	a	b	b	b	a	a	b	a	b	a	a	a	b	b	a	h	a	a	a	b	b	b	a	b	a	b	b	b	a	a	b	a	b	a	a	b	a	a	a	a	a	b	a	a
Aradu_A10	Marker3756820	112.512	a	a	a	a	b	b	a	a	b	b	a	b	a	a	b	b	b	a	a	a	a	b	b	b	b	b	b	a	b	b	b	a	a	b	a	a	a	b	b	a	a	a	b	a	b	a	a
Araip_B01	Marker1768264	0	a	b	a	a	a	a	a	b	b	a	b	b	b	b	b	b	b	b	a	b	a	b	b	b	b	b	a	a	a	b	b	b	b	a	a	a	b	a	a	a	b	b	b	b	a	a	a
Araip_B01	Marker1879894	1.808	a	b	a	a	a	a	a	b	b	a	b	b	b	b	b	b	b	b	a	b	a	b	b	b	b	b	a	a	a	b	b	b	-	a	a	b	b	a	a	a	b	b	b	b	a	a	a
Araip_B01	Ah_655	12.766	a	b	b	a	b	a	b	b	b	a	b	b	b	b	b	b	b	b	a	a	a	b	b	a	b	b	a	a	a	b	b	b	b	a	b	a	b	a	a	b	b	b	b	b	b	a	a
Araip_B01	Marker1983155	15.351	a	b	b	a	b	a	b	b	b	a	b	b	b	a	b	b	b	b	b	a	a	b	b	a	b	b	a	b	a	b	b	b	a	a	b	a	b	a	a	b	b	b	b	b	b	b	a
Araip_B01	Marker1689406	27.888	a	b	a	a	a	a	a	b	b	a	b	b	b	a	b	b	b	b	a	b	a	b	b	b	b	b	b	a	a	b	b	b	b	a	a	b	b	a	a	b	b	b	b	b	a	a	a
Araip_B01	Marker1935872	29.133	a	b	a	a	a	a	a	b	b	a	b	b	b	a	b	b	b	b	b	b	a	b	b	b	b	b	b	a	a	b	b	b	b	a	a	b	b	a	a	b	b	b	b	b	a	a	a
Araip_B01	Marker1948894	31.718	a	b	a	a	a	a	a	b	b	a	b	b	b	a	b	b	b	b	a	b	a	b	b	b	b	b	b	a	a	b	b	b	b	a	a	b	b	a	a	b	b	b	b	b	a	a	a
Araip_B01	Marker1872610	32.274	a	b	-	a	a	a	a	b	b	a	b	b	b	b	b	b	b	b	a	b	a	b	b	-	b	b	b	a	a	b	b	b	b	a	a	b	b	a	a	-	b	b	b	b	a	a	a
Araip_B01	Marker1846971	39.378	a	b	-	a	b	a	b	b	b	a	b	b	b	-	b	b	b	b	b	a	a	b	b	b	b	b	b	-	a	b	b	b	a	a	a	b	b	a	a	-	b	b	b	b	a	b	a
Araip_B01	Marker1843323	45.956	a	b	a	a	a	a	b	b	b	a	b	b	b	b	b	b	b	b	a	b	a	b	b	b	b	b	b	a	a	b	b	b	b	a	a	b	b	a	a	b	b	b	b	b	a	a	a
Araip_B01	Marker1721457	52.038	a	b	b	a	a	a	b	b	b	a	b	b	b	b	b	b	b	b	b	a	a	b	b	b	b	b	b	b	a	b	b	b	a	a	a	a	b	a	a	a	b	b	b	b	a	a	a
Araip_B01	Marker1744882	62.096	a	b	b	a	b	a	a	b	b	a	b	b	b	a	b	b	b	b	b	a	a	b	b	a	b	b	a	b	a	b	b	b	a	a	b	a	b	a	a	b	b	b	b	b	b	b	a
Araip_B01	Marker1905582	73.05	a	b	a	a	a	a	b	b	b	a	b	b	b	b	b	b	b	b	a	b	a	b	b	b	b	b	a	b	a	b	b	b	b	a	a	b	b	a	a	a	b	b	b	b	a	b	a
Araip_B02	Marker891440	0	a	a	b	b	a	b	a	a	b	a	b	b	b	a	b	b	b	b	h	b	b	b	b	b	b	a	a	b	a	a	b	b	b	b	a	b	b	a	b	a	b	a	a	b	a	a	b
Araip_B02	Marker893389	0.41	-	a	-	b	-	b	a	-	-	a	b	b	b	a	-	b	b	b	-	b	b	b	b	-	b	a	a	b	a	a	b	b	b	b	a	b	-	a	-	a	b	-	a	b	a	a	b
Araip_B02	Marker989604	3.431	a	a	b	b	a	b	a	a	b	a	b	b	b	a	a	b	b	b	h	b	b	b	b	a	b	a	b	b	a	a	b	b	b	b	a	b	b	a	b	a	b	a	a	b	a	a	b
Araip_B02	Ah1TC1B02	29.667	b	b	b	b	b	a	b	b	b	a	b	b	a	b	b	b	b	a	b	b	-	b	b	a	a	a	b	b	b	b	b	a	-	b	a	b	b	b	a	-	b	a	b	b	a	b	b
Araip_B02	Marker774175	34.079	b	b	b	b	b	a	b	b	b	a	a	b	a	b	a	b	b	a	b	b	b	b	b	b	a	a	b	b	b	b	b	a	a	b	a	b	b	b	a	a	b	a	b	b	a	b	b
Araip_B02	Marker911824	48.453	b	a	a	a	b	a	b	b	a	a	a	b	b	a	a	b	b	a	b	b	b	b	b	a	b	a	b	b	b	b	b	b	a	b	a	a	b	b	a	b	b	b	b	b	a	a	b
Araip_B02	Marker851432	57.883	a	a	a	a	b	a	b	b	a	a	b	b	b	a	a	b	b	b	h	b	b	b	b	a	-	a	a	b	a	b	b	b	a	a	a	a	b	a	b	b	b	b	a	b	b	a	b
Araip_B02	Marker995333	65.972	a	a	a	a	a	a	b	b	a	a	b	b	b	a	b	b	b	a	b	b	b	b	b	a	a	a	b	b	b	b	b	a	a	a	a	a	b	b	b	b	b	b	b	b	a	a	b
Araip_B02	Marker790497	65.972	a	a	a	a	a	a	b	b	a	a	b	b	b	a	b	b	b	a	b	b	b	b	b	a	a	a	b	b	b	b	b	a	a	a	a	a	b	b	b	b	b	b	b	b	a	a	b
Araip_B02	Marker892653	65.972	a	a	a	a	a	a	b	b	-	a	b	b	b	-	b	b	b	a	-	b	b	b	b	a	a	a	b	b	-	b	b	a	a	a	a	a	-	b	b	b	b	b	-	b	a	a	b
Araip_B02	Marker788654	66.368	a	a	a	a	a	a	-	b	-	a	b	b	b	a	b	b	b	a	b	b	b	b	b	-	a	a	b	b	b	b	b	a	a	a	a	a	b	b	b	b	b	b	b	b	b	a	b
Araip_B02	Marker833272	67.104	a	a	a	a	a	a	b	b	a	a	b	b	b	a	b	b	b	a	b	b	b	b	b	a	a	a	b	b	b	b	b	a	a	a	a	a	b	b	b	b	b	b	b	b	a	a	b
Araip_B02	Marker902131	67.586	a	a	a	a	a	a	b	b	a	a	b	b	b	a	b	b	b	a	b	b	b	b	b	a	a	a	b	b	b	b	b	a	a	a	a	a	b	b	b	b	b	b	b	b	a	a	b
Araip_B02	Marker794058	68.067	a	a	a	a	a	a	b	b	a	a	a	b	b	a	b	b	b	a	b	b	b	b	b	a	a	a	b	b	b	b	b	a	a	a	a	a	b	b	b	b	b	b	b	b	a	a	b
Araip_B02	Marker963917	70.587	a	a	a	a	a	a	b	b	a	a	b	b	b	a	b	b	b	a	b	b	b	b	b	a	a	a	b	b	b	b	b	a	a	a	a	a	b	b	b	b	b	b	b	b	a	a	b
Araip_B02	Marker852062	72.361	a	a	a	a	a	a	b	b	a	a	b	b	b	a	b	b	b	a	b	b	b	b	b	a	a	a	b	b	b	b	b	a	a	b	a	a	b	b	a	b	b	a	b	b	a	a	b
Araip_B02	Marker981545	75.776	a	a	a	a	a	a	b	b	-	a	b	b	b	a	b	b	b	a	b	b	b	b	b	a	-	a	b	b	-	b	b	a	b	a	a	a	-	b	a	b	b	a	b	b	a	a	a
Araip_B02	Marker816380	76.133	a	a	a	a	a	a	b	b	a	a	b	b	b	a	b	b	b	a	b	b	b	b	-	a	a	a	b	b	a	b	b	a	b	a	a	a	b	b	a	b	-	a	b	b	a	a	a
Araip_B02	Marker935850	76.133	a	a	a	a	a	a	b	b	a	a	b	b	b	a	b	b	b	a	-	b	b	b	b	a	a	a	b	b	a	b	b	a	b	a	a	a	b	b	a	b	b	a	b	b	a	a	a
Araip_B02	Marker980398	76.133	a	a	a	a	a	a	b	b	a	a	b	b	b	a	b	b	b	a	b	b	b	b	b	a	a	a	b	b	a	b	b	a	b	a	a	a	b	b	a	b	b	a	b	b	a	a	a
Araip_B02	Marker837380	76.48	a	a	a	a	a	a	b	b	a	a	b	b	b	a	b	b	b	a	b	b	b	b	b	a	a	a	b	b	a	b	b	a	b	a	a	a	b	b	a	b	b	a	b	b	a	a	a
Araip_B02	Marker798133	76.827	a	a	a	a	a	a	b	b	a	a	b	b	b	a	b	b	b	a	b	b	b	b	b	a	a	a	b	b	a	b	b	a	b	a	a	a	b	b	a	b	b	a	b	b	a	a	a
Araip_B02	Marker811286	79.119	a	a	a	b	-	a	b	b	a	a	b	b	b	a	b	b	b	a	b	b	b	b	b	a	b	a	b	b	a	b	b	a	b	a	a	a	b	b	-	b	b	a	b	b	a	a	b
Araip_B02	Marker787467	84.588	a	a	a	b	a	a	b	b	a	a	b	b	b	a	b	b	b	a	b	b	a	b	b	a	b	a	b	b	a	b	b	a	b	a	a	a	b	b	a	b	b	a	b	b	a	a	b
Araip_B02	Marker886035	86.954	a	a	a	b	a	a	b	b	a	a	b	b	b	a	b	b	b	a	b	b	a	b	b	a	b	a	b	b	a	b	b	a	b	a	a	a	b	b	a	b	b	a	b	b	a	a	b
Araip_B02	Marker960010	87.301	a	a	a	b	a	a	b	b	a	a	b	b	b	a	b	b	b	a	b	b	a	b	b	a	b	a	b	b	a	b	b	a	b	a	a	a	b	b	a	b	b	a	b	b	a	a	b
Araip_B02	Marker993950	90.027	a	a	a	b	a	a	b	b	a	a	b	b	b	a	b	b	b	a	b	b	a	b	a	a	b	a	b	b	a	b	b	a	b	a	a	a	b	b	a	b	a	a	b	b	a	a	b
Araip_B02	Marker999067	91.573	a	a	a	b	a	a	b	b	a	a	b	b	b	a	b	b	b	a	b	b	a	b	a	a	b	a	b	b	a	b	b	a	b	a	a	a	b	b	a	b	a	a	b	b	a	a	b
Araip_B02	Marker927352	98.528	a	a	a	-	a	a	a	b	a	a	b	b	b	a	b	b	b	a	b	b	a	b	b	a	-	a	b	b	a	b	b	a	b	a	a	a	b	b	a	b	a	a	b	b	a	a	a
Araip_B03	Marker4688383	0	a	b	b	b	a	b	b	-	b	b	b	b	b	b	b	b	b	b	b	b	b	b	a	a	a	a	b	a	b	b	b	b	b	a	b	b	a	b	a	b	a	a	b	b	b	b	a
Araip_B03	Marker4556482	0.137	a	b	b	b	a	b	b	b	b	b	b	b	b	b	b	b	b	b	b	b	b	b	a	a	a	a	b	a	b	b	b	b	b	a	b	b	a	b	a	b	a	a	b	b	b	b	a
Araip_B03	Marker4648202	0.479	a	b	b	b	a	b	b	b	b	b	b	b	-	b	b	b	b	b	h	b	b	b	a	a	a	a	b	a	b	b	b	b	b	a	b	b	a	b	a	b	a	a	b	b	b	b	a
Araip_B03	Marker4641945	0.616	a	b	b	b	a	b	b	b	b	b	b	b	b	b	b	b	b	b	a	b	b	b	a	a	a	a	b	a	b	b	b	b	b	a	b	b	a	b	a	b	a	a	b	b	b	b	a
Araip_B03	Marker4567834	2.338	a	b	b	b	a	b	b	b	a	b	b	b	-	b	b	b	b	b	h	b	b	b	a	a	a	-	b	a	b	b	b	b	a	a	b	b	a	b	a	b	a	a	b	b	b	b	a
Araip_B03	Marker4608705	4.163	a	b	b	b	a	b	b	b	a	b	b	b	b	b	b	b	b	b	a	b	b	b	a	a	a	a	b	a	b	b	b	b	a	a	b	b	a	b	a	b	a	a	b	b	b	b	a
Araip_B03	Ah1TC2A02	7.798	a	b	b	b	a	b	b	a	a	b	b	b	b	b	b	b	b	b	a	b	b	b	a	a	a	-	a	a	b	b	b	b	-	a	b	b	a	b	a	b	a	a	b	b	b	b	a
Araip_B03	TC24G10	10.535	a	b	b	b	a	b	b	a	b	b	b	b	b	b	b	b	b	b	a	b	b	b	a	a	a	a	a	a	b	b	b	b	a	b	b	b	a	b	a	b	a	a	b	b	b	b	a
Araip_B03	Marker4568443	14.425	a	b	b	b	a	b	b	a	a	b	b	b	a	b	b	b	b	b	a	b	b	b	a	a	a	a	a	a	b	b	b	b	a	a	b	b	a	b	a	b	a	a	b	b	b	b	a
Araip_B03	Marker4769874	14.562	a	b	b	b	a	b	b	a	a	b	b	b	a	b	b	b	b	b	a	b	b	b	a	a	a	a	a	a	b	b	b	b	a	a	b	b	a	b	a	b	a	a	b	b	b	b	a
Araip_B03	Marker4571943	17.119	a	b	b	b	b	b	b	a	a	b	b	b	a	b	b	b	b	b	a	b	b	b	a	a	a	b	a	b	b	b	b	b	a	a	b	b	a	b	a	b	a	a	b	b	b	b	a
Araip_B03	Marker4579104	20.64	a	b	a	b	b	b	b	a	a	b	a	b	b	b	b	b	b	b	a	b	b	b	a	a	a	b	-	b	b	b	b	b	a	a	a	b	a	b	a	b	a	a	b	b	b	b	a
Araip_B03	Marker4701122	23.153	a	b	a	b	a	b	b	a	a	b	b	b	b	b	b	b	b	b	h	b	b	b	a	a	a	b	a	b	b	b	b	b	a	a	a	b	a	b	a	b	a	a	b	b	b	b	a
Araip_B03	Marker4642762	26.26	a	b	a	b	a	b	b	a	a	b	b	b	-	-	b	b	b	b	a	b	b	b	a	-	a	b	a	b	b	b	b	a	a	a	a	b	a	b	a	b	a	a	b	b	b	b	a
Araip_B03	Marker4762074	33.48	a	b	a	b	a	a	b	a	a	b	b	b	b	a	b	b	b	a	b	b	a	b	a	a	a	b	a	b	b	b	b	a	a	a	a	b	a	b	a	b	a	a	b	b	b	a	a
Araip_B03	Marker4628828	46.359	a	b	a	b	b	b	a	a	a	b	a	b	b	b	b	b	b	b	h	b	b	b	b	b	a	b	a	b	b	a	b	a	a	b	a	b	a	b	a	b	a	a	b	a	b	b	a
Araip_B03	Marker4741582	50.293	a	b	a	b	b	b	a	a	a	b	a	b	b	a	b	b	b	a	h	b	b	b	b	b	a	b	a	b	b	a	b	b	a	b	a	b	a	b	a	b	a	b	b	a	b	b	a
Araip_B03	Marker4615243	51.117	a	b	a	b	b	b	a	a	a	b	a	b	b	a	b	b	b	a	b	b	b	b	b	b	a	b	a	b	b	a	b	b	a	b	a	b	a	b	a	b	a	b	b	a	b	b	a
Araip_B03	Marker4630120	51.941	a	b	a	b	b	b	a	a	a	b	a	b	b	a	b	b	b	a	h	b	b	b	b	b	a	b	a	b	b	a	b	b	a	b	a	b	a	b	a	b	a	b	b	a	b	b	a
Araip_B03	Marker4570314	53.899	a	b	a	b	b	b	a	a	a	b	a	b	b	a	b	b	b	a	h	b	b	b	b	b	a	b	a	b	b	a	b	b	a	b	a	b	a	b	a	b	a	b	b	a	b	a	a
Araip_B03	Marker4773773	54.794	a	b	a	b	b	b	a	a	a	b	a	b	b	a	b	b	b	a	b	b	b	b	b	b	a	b	a	b	b	a	b	b	a	b	a	b	a	b	a	b	a	b	b	a	b	a	a
Araip_B03	Marker4574126	55.136	a	b	a	b	b	b	a	a	a	b	a	b	b	a	b	b	b	a	b	b	b	b	b	b	a	b	a	b	b	a	b	b	a	b	a	b	a	b	a	b	a	b	b	a	b	a	a
Araip_B03	Marker4817040	60.492	a	b	b	b	b	a	a	a	a	b	a	b	b	a	b	b	b	a	b	b	a	b	b	b	a	b	a	b	b	b	b	b	a	a	a	b	a	b	b	b	a	b	a	b	b	a	a
Araip_B03	Marker4794988	65.02	a	b	b	b	b	a	a	a	a	b	a	b	b	a	b	b	b	a	b	b	a	b	b	b	a	b	a	a	b	b	b	b	a	a	a	b	a	b	b	b	a	b	a	b	b	a	a
Araip_B03	Marker4806611	66.566	a	b	b	b	b	a	a	a	a	b	a	b	b	a	b	b	b	a	b	b	a	b	b	b	a	b	a	a	b	b	b	b	a	a	a	b	a	b	b	b	a	b	a	b	b	a	a
Araip_B03	Marker4822450	67.26	a	b	b	b	b	a	a	a	a	b	a	b	b	a	b	b	b	a	b	b	a	b	b	b	a	b	a	a	b	b	b	b	a	a	a	b	a	b	b	b	a	b	a	b	b	a	a
Araip_B03	Marker4558866	67.742	a	b	b	b	b	a	a	a	a	b	a	b	b	a	b	b	b	a	h	b	a	b	b	b	a	b	a	a	b	b	b	b	a	a	a	b	a	b	b	b	a	b	a	b	b	a	a
Araip_B03	Marker4580996	69.494	a	b	b	b	b	a	a	a	a	b	a	b	b	a	b	b	b	a	b	b	a	a	b	b	a	b	a	a	b	a	b	b	a	a	a	b	a	b	b	b	a	b	a	b	b	a	a
Araip_B03	Marker4809154	69.631	a	b	-	b	b	a	a	a	a	b	a	b	b	a	b	b	b	a	b	b	a	a	b	b	a	b	a	a	b	a	b	b	a	a	a	b	a	b	b	b	a	b	a	b	b	a	a
Araip_B03	Marker4620335	70.12	a	b	b	b	b	a	a	a	a	b	a	b	b	a	b	b	b	a	b	b	a	a	b	b	a	b	b	a	b	a	b	b	a	a	a	b	a	b	b	b	a	b	a	b	b	a	a
Araip_B03	Marker4632342	70.462	a	b	b	b	b	a	a	a	a	b	a	b	b	a	b	b	b	a	h	b	a	a	b	b	a	b	b	a	b	a	b	b	a	a	a	b	a	b	b	b	a	b	a	b	b	a	a
Araip_B03	Marker4628257	71.15	a	b	b	b	b	a	a	a	a	b	a	b	b	a	b	b	b	a	h	b	a	a	b	b	a	b	b	a	b	a	b	b	a	a	a	b	a	b	b	b	a	b	a	b	b	a	a
Araip_B03	Marker4694054	71.492	a	b	b	b	b	a	a	a	a	b	a	b	b	a	b	b	b	a	b	b	a	a	b	b	a	b	b	a	b	a	b	b	a	a	a	b	a	b	b	b	a	b	a	b	b	a	a
Araip_B03	Marker4567579	71.974	a	b	b	b	b	a	a	a	a	b	a	b	b	a	b	b	b	a	h	b	a	a	b	b	a	b	b	a	b	a	b	b	a	a	a	b	a	b	b	b	a	b	a	b	b	a	a
Araip_B03	Marker4749210	73.03	a	b	b	b	b	a	a	a	a	b	a	b	b	a	b	b	b	a	-	b	a	a	b	b	a	b	a	a	b	a	b	b	a	a	a	b	a	b	b	b	a	b	a	b	b	a	a
Araip_B03	Marker4589345	74.586	a	b	b	b	b	a	a	a	a	b	a	b	b	a	b	b	b	a	b	b	a	a	b	b	a	b	b	a	b	a	b	b	a	a	a	b	a	b	b	b	a	b	a	b	b	a	a
Araip_B03	Marker4778756	76.132	a	b	b	b	b	a	a	a	a	b	a	b	b	a	b	b	b	a	b	b	a	a	b	b	a	b	b	a	b	a	b	b	a	a	a	b	a	b	b	b	a	b	a	b	b	a	a
Araip_B03	Marker4591456	76.964	a	b	b	b	b	a	a	a	a	b	a	b	b	a	b	b	b	a	b	b	a	a	b	b	a	b	b	a	b	a	b	b	a	a	a	b	a	b	b	b	a	b	a	b	b	a	a
Araip_B03	Marker4679906	77.306	a	b	b	b	b	a	a	a	a	b	a	b	b	a	b	b	b	a	h	b	a	a	b	b	a	b	b	a	b	a	b	b	a	a	a	b	a	b	b	b	a	b	a	b	b	a	a
Araip_B03	Marker4676482	77.649	a	b	b	b	b	a	a	a	a	b	a	b	b	a	b	b	b	a	a	b	a	a	b	b	a	b	b	a	b	a	b	b	a	a	a	b	a	b	-	b	a	b	a	b	b	a	a
Araip_B03	Marker4855458	78.5	a	b	b	b	b	a	a	a	a	b	a	b	b	a	b	b	b	a	-	b	a	a	b	b	a	b	b	a	b	a	b	b	a	a	a	b	a	b	a	b	a	b	a	b	b	a	a
Araip_B03	Marker4743061	78.5	a	b	b	b	b	a	a	a	a	b	a	b	b	a	b	b	b	a	a	b	a	a	b	b	-	b	b	a	b	a	b	b	a	a	a	b	a	b	a	b	a	b	a	b	b	a	a
Araip_B03	Marker4779008	78.5	a	b	b	b	b	a	a	a	a	b	a	b	b	a	b	b	b	a	h	b	a	a	b	b	a	b	b	a	b	a	b	b	a	a	a	b	a	b	a	b	a	b	a	b	b	a	a
Araip_B03	Marker4740326	80.312	a	b	b	b	b	a	a	b	a	b	a	b	b	a	b	b	b	a	b	b	a	a	b	b	b	b	b	b	b	a	b	b	a	a	a	b	a	b	b	b	a	b	a	b	b	a	a
Araip_B03	Marker4792971	80.66	a	b	b	b	b	a	a	b	a	b	a	b	b	a	b	b	b	a	b	b	a	a	b	b	b	b	b	b	b	a	b	b	a	a	a	b	a	b	b	b	a	b	a	b	b	a	a
Araip_B03	Marker4757408	81.491	a	b	b	b	b	a	a	b	a	b	a	b	b	b	b	b	b	a	b	b	a	a	b	b	b	b	b	b	b	a	b	b	a	a	a	b	a	b	b	b	a	b	a	b	b	a	a
Araip_B03	Marker4870451	81.973	a	b	b	b	b	a	a	b	a	b	a	b	b	b	b	b	b	a	b	b	a	a	b	b	b	b	b	b	b	b	b	b	a	a	a	b	a	b	b	b	a	b	a	b	b	a	a
Araip_B03	Marker4557104	82.11	a	b	b	b	b	a	a	b	a	b	a	b	b	-	b	b	b	a	b	b	a	a	b	b	b	b	b	b	b	b	b	b	a	a	a	b	a	b	b	b	a	b	a	b	b	a	a
Araip_B03	Marker4618899	82.11	a	b	b	b	b	a	a	b	a	b	a	b	b	b	b	b	b	a	b	b	a	a	b	b	b	b	b	b	b	b	b	b	a	a	a	b	a	b	b	b	a	b	a	b	b	a	a
Araip_B03	Marker4657459	82.11	a	b	b	b	b	a	a	b	a	b	a	b	b	b	b	b	b	a	b	b	a	a	b	b	b	b	b	b	b	b	b	b	a	a	a	b	a	b	b	b	a	b	a	b	b	a	a
Araip_B03	Marker4703665	82.11	a	b	b	b	b	a	a	b	a	b	a	b	b	b	b	b	b	a	b	b	a	a	b	b	b	b	b	b	b	b	b	b	a	a	a	b	a	b	b	b	a	b	a	b	b	a	a
Araip_B03	Marker4710982	82.11	a	b	b	b	b	a	a	b	a	b	a	b	b	b	b	b	b	a	b	b	a	a	b	b	b	b	b	b	b	b	b	b	a	a	a	b	a	b	b	b	a	b	a	b	b	a	a
Araip_B03	Marker4836441	82.11	a	b	b	b	b	a	a	b	a	b	a	b	b	b	b	b	b	a	b	b	a	a	b	b	b	b	b	b	b	b	b	b	a	a	a	b	a	b	b	b	a	b	a	b	b	a	a
Araip_B03	Marker4856197	82.247	a	b	b	b	b	a	a	b	a	b	a	b	b	b	b	b	b	a	-	b	a	a	b	b	b	b	b	b	b	b	b	b	a	a	a	b	a	b	b	b	a	b	a	b	b	a	a
Araip_B03	Marker4616797	82.384	a	b	b	b	b	a	a	b	a	b	a	b	b	b	b	b	b	a	b	b	a	a	b	b	b	b	b	b	b	b	b	b	a	a	a	b	a	b	b	b	a	b	a	b	b	a	a
Araip_B03	Marker4742410	82.866	a	b	b	b	b	a	a	b	a	b	a	b	b	b	b	b	b	a	b	b	a	a	b	b	b	b	b	b	b	b	b	b	a	a	a	b	a	b	b	b	a	b	a	b	b	a	a
Araip_B03	Marker4670128	83.003	a	b	b	b	b	a	a	b	a	b	a	b	b	b	b	b	b	a	b	b	a	a	b	b	b	b	b	b	b	b	b	b	a	a	a	b	a	b	b	b	a	b	a	b	b	a	a
Araip_B03	Marker4872231	83.003	a	b	b	b	b	a	a	b	a	b	a	b	b	b	b	b	b	a	b	b	a	a	b	b	b	b	b	b	b	b	b	b	a	a	a	b	a	b	b	b	a	b	a	b	b	a	a
Araip_B03	Marker4802417	83.35	a	b	b	b	b	a	a	b	a	b	a	b	b	b	b	b	b	a	b	b	a	a	b	b	b	b	b	b	b	b	b	b	a	a	a	b	a	b	b	b	a	b	a	b	b	a	a
Araip_B03	Marker4687534	83.832	a	b	b	b	b	a	a	b	a	b	a	b	b	b	b	b	b	a	b	b	a	a	b	b	b	b	b	b	b	b	b	b	a	a	a	b	a	b	b	b	a	b	a	b	b	a	a
Araip_B03	Marker4615641	83.969	a	b	b	b	b	a	a	b	a	b	a	b	b	b	b	b	b	a	b	b	a	a	b	b	b	b	b	b	b	b	b	b	a	a	a	b	a	b	b	b	a	b	a	b	b	a	a
Araip_B03	Marker4601008	83.969	a	b	b	b	b	a	a	b	a	b	a	b	b	b	b	b	b	a	b	b	a	a	b	b	b	b	b	b	b	b	b	b	a	a	a	b	a	b	b	b	a	b	a	b	b	a	a
Araip_B03	Marker4828181	83.969	a	b	b	b	b	a	a	b	a	b	a	b	b	b	b	b	b	a	b	b	a	a	b	b	b	b	b	b	b	b	b	b	a	a	a	b	a	b	b	b	a	b	a	b	b	a	a
Araip_B03	Marker4797700	83.969	a	b	b	b	b	a	a	b	a	b	a	b	b	b	b	b	b	a	b	b	a	a	b	b	b	b	b	b	b	b	b	b	a	a	a	b	a	b	b	b	a	b	a	b	b	a	a
Araip_B03	Marker4760698	83.969	a	b	b	b	b	a	a	b	a	b	a	b	b	b	b	b	b	a	b	b	a	a	b	b	b	b	b	b	b	b	b	b	a	a	a	b	a	b	b	b	a	b	a	b	b	a	a
Araip_B03	Marker4558100	83.969	a	b	b	b	b	a	a	b	a	b	a	b	b	b	b	b	b	a	b	b	a	a	b	b	b	b	b	b	b	b	b	b	a	a	a	b	a	b	b	b	a	b	a	b	b	a	a
Araip_B03	Marker4656783	83.969	a	b	b	b	b	a	a	b	a	b	a	b	b	b	b	b	b	a	b	b	a	a	b	b	b	b	b	b	b	b	b	b	a	a	a	b	a	b	b	b	a	b	a	b	b	a	a
Araip_B03	Marker4794415	83.969	a	b	b	b	b	a	a	b	a	b	a	b	b	b	b	b	b	a	b	b	a	a	b	b	b	b	b	b	b	b	b	b	a	a	a	b	a	b	b	b	a	b	a	b	b	a	a
Araip_B03	Marker4868926	83.969	a	b	b	b	b	a	a	b	a	b	a	b	b	b	b	b	b	a	b	b	a	a	b	b	b	b	b	b	b	b	b	b	a	a	a	b	a	b	b	b	a	b	a	b	b	a	a
Araip_B03	Marker4557860	83.969	a	b	b	b	b	a	a	b	a	b	a	b	b	b	b	b	b	a	b	b	a	a	b	b	b	b	b	b	b	b	b	b	a	a	a	b	a	b	b	b	a	b	a	b	b	a	a
Araip_B03	Marker4640136	83.969	a	b	b	b	b	a	a	b	a	b	a	b	b	b	b	b	b	a	b	b	a	a	b	b	b	b	b	b	b	b	b	b	a	a	a	b	a	b	b	b	a	b	a	b	b	a	a
Araip_B03	Marker4811467	83.969	a	b	b	b	b	a	a	b	a	b	a	b	b	b	b	b	b	a	b	b	a	a	b	b	b	b	b	b	b	b	b	b	a	a	a	b	a	b	b	b	a	b	a	b	b	a	a
Araip_B03	Marker4712361	83.969	a	b	b	b	b	a	a	b	a	b	a	b	b	b	b	b	b	a	b	b	a	a	b	b	b	b	b	b	b	b	b	b	a	a	a	b	a	b	b	b	a	b	a	b	b	a	a
Araip_B03	Marker4787735	84.106	a	b	b	b	b	a	a	b	a	b	a	b	b	b	b	b	b	a	b	b	a	a	b	b	b	b	b	b	b	b	b	b	a	a	a	b	a	b	b	b	a	b	a	b	b	a	a
Araip_B03	Marker4765790	84.448	a	b	b	b	b	a	a	b	a	b	a	b	b	b	b	b	b	a	b	b	a	a	b	b	b	b	b	b	b	b	b	b	a	a	a	b	a	b	b	b	a	b	a	b	b	a	a
Araip_B03	Marker4731167	84.791	a	b	b	b	b	a	a	b	a	b	a	b	b	b	b	b	b	a	b	b	a	a	b	b	b	b	b	b	b	b	b	b	a	a	a	b	a	b	b	b	a	b	a	b	b	a	a
Araip_B03	Marker4563975	85.273	a	b	b	b	b	a	a	b	a	b	a	b	b	b	b	b	b	a	b	b	a	a	b	b	b	b	b	b	b	b	b	b	a	a	a	b	a	b	b	b	a	b	a	b	b	a	a
Araip_B03	Marker4717597	86.104	a	b	b	b	b	a	a	b	a	b	a	b	b	b	b	b	b	a	b	b	a	a	b	b	b	b	b	b	b	b	b	b	a	a	a	b	a	b	b	b	a	b	a	b	b	a	a
Araip_B03	Marker4585697	86.241	a	b	b	b	b	a	a	b	a	b	a	b	b	b	b	b	b	a	b	b	a	a	b	b	b	b	b	b	b	b	b	b	a	a	a	b	a	b	b	b	a	b	a	b	b	a	a
Araip_B03	Marker4757451	86.241	a	b	b	b	b	a	a	b	a	b	a	b	b	b	b	b	b	a	b	b	a	a	b	b	b	b	b	b	b	b	b	b	a	a	a	b	a	b	b	b	a	b	a	b	b	a	a
Araip_B03	Marker4824526	86.241	a	b	b	b	b	a	a	b	a	b	a	b	b	b	b	b	b	a	b	b	a	a	b	b	b	b	b	b	b	b	b	b	a	a	a	b	a	b	b	b	a	b	a	b	b	a	a
Araip_B03	Marker4804311	86.378	a	b	b	b	b	a	a	b	a	b	a	b	b	b	b	b	b	a	b	b	a	a	b	b	b	b	b	b	b	b	b	b	a	a	a	b	a	b	b	b	a	b	a	b	b	a	a
Araip_B03	Marker4754984	86.721	a	b	b	b	b	a	a	b	a	b	a	b	b	b	b	b	b	a	b	b	a	a	b	b	b	b	b	b	b	b	b	b	a	a	a	b	a	b	b	b	a	b	a	b	b	a	a
Araip_B03	Marker4671099	86.858	a	b	b	b	b	a	a	b	a	b	a	b	b	b	b	b	b	a	b	b	a	a	b	b	b	b	b	b	b	b	b	b	a	a	a	b	a	b	b	b	a	b	a	b	b	a	a
Araip_B03	Marker4620890	86.995	a	b	b	b	b	a	a	b	a	b	a	b	b	b	b	b	b	a	b	b	a	a	b	b	b	b	b	b	b	b	b	b	a	a	a	b	a	b	b	b	a	b	a	b	b	a	a
Araip_B03	Marker4605169	87.131	a	b	b	b	b	a	a	b	a	b	a	b	b	b	b	b	b	a	b	b	a	a	b	b	b	b	b	b	b	b	b	b	a	a	a	b	a	b	b	b	a	b	a	b	b	a	a
Araip_B03	Marker4544828	87.268	a	b	b	b	b	a	a	b	a	b	a	b	b	b	b	b	b	a	b	b	a	a	b	b	b	b	b	b	b	b	b	b	a	a	a	b	a	b	b	b	a	b	a	b	b	a	a
Araip_B03	Marker4548385	87.268	a	b	b	b	b	a	a	b	a	b	a	b	b	b	b	b	b	a	b	b	a	a	b	b	b	b	b	b	b	b	b	b	a	a	a	b	a	b	b	b	a	b	a	b	b	a	a
Araip_B03	Marker4552839	87.268	a	b	b	b	b	a	a	b	a	b	a	b	b	b	b	b	b	a	b	b	a	a	b	b	b	b	b	b	b	b	b	b	a	a	a	b	a	b	b	b	a	b	a	b	b	a	a
Araip_B03	Marker4569986	87.268	a	b	b	b	b	a	a	b	a	b	a	b	b	b	b	b	b	a	b	b	a	a	b	b	b	b	b	b	b	b	b	b	a	a	a	b	a	b	b	b	a	b	a	b	b	a	a
Araip_B03	Marker4575101	87.268	a	b	b	b	b	a	a	b	a	b	a	b	b	b	b	b	b	a	b	b	a	a	b	b	b	b	b	b	b	b	b	b	a	a	a	b	a	b	b	b	a	b	a	b	b	a	a
Araip_B03	Marker4600830	87.268	a	b	b	b	b	a	a	b	a	b	a	b	b	b	b	b	b	a	b	b	a	a	b	b	b	b	b	b	b	b	b	b	a	a	a	b	a	b	b	b	a	b	a	b	b	a	a
Araip_B03	Marker4616880	87.268	a	b	b	b	b	a	a	b	a	b	a	b	b	b	b	b	b	a	b	b	a	a	b	b	b	b	b	b	b	b	b	b	a	a	a	b	a	b	b	b	a	b	a	b	b	a	a
Araip_B03	Marker4624352	87.268	a	b	b	b	b	a	a	b	a	b	a	b	b	b	b	b	b	a	b	b	a	a	b	b	b	b	b	b	b	b	b	b	a	a	a	b	a	b	b	b	a	b	a	b	b	a	a
Araip_B03	Marker4626235	87.268	a	b	b	b	b	a	a	b	a	b	a	b	b	b	b	b	b	a	b	b	a	a	b	b	b	b	b	b	b	b	b	b	a	a	a	b	a	b	b	b	a	b	a	b	b	a	a
Araip_B03	Marker4638781	87.268	a	b	b	b	b	a	a	b	a	b	a	b	b	b	b	b	b	a	b	b	a	a	b	b	b	b	b	b	b	b	b	b	a	a	a	b	a	b	b	b	a	b	a	b	b	a	a
Araip_B03	Marker4649129	87.268	a	b	b	b	b	a	a	b	a	b	a	b	b	b	b	b	b	a	b	b	a	a	b	b	b	b	b	b	b	b	b	b	a	a	a	b	a	b	b	b	a	b	a	b	b	a	a
Araip_B03	Marker4650564	87.268	a	b	b	b	b	a	a	b	a	b	a	b	b	b	b	b	b	a	b	b	a	a	b	b	b	b	b	b	b	b	b	b	a	a	a	b	a	b	b	b	a	b	a	b	b	a	a
Araip_B03	Marker4652915	87.268	a	b	b	b	b	a	a	b	a	b	a	b	b	b	b	b	b	a	b	b	a	a	b	b	b	b	b	b	b	b	b	b	a	a	a	b	a	b	b	b	a	b	a	b	b	a	a
Araip_B03	Marker4682237	87.268	a	b	b	b	b	a	a	b	a	b	a	b	b	b	b	b	b	a	b	b	a	a	b	b	b	b	b	b	b	b	b	b	a	a	a	b	a	b	b	b	a	b	a	b	b	a	a
Araip_B03	Marker4690357	87.268	a	b	b	b	b	a	a	b	a	b	a	b	b	b	b	b	b	a	b	b	a	a	b	b	b	b	b	b	b	b	b	b	a	a	a	b	a	b	b	b	a	b	a	b	b	a	a
Araip_B03	Marker4701674	87.268	a	b	b	b	b	a	a	b	a	b	a	b	b	b	b	b	b	a	b	b	a	a	b	b	b	b	b	b	b	b	b	b	a	a	a	b	a	b	b	b	a	b	a	b	b	a	a
Araip_B03	Marker4703885	87.268	a	b	b	b	b	a	a	b	a	b	a	b	b	b	b	b	b	a	b	b	a	a	b	b	b	b	b	b	b	b	b	b	a	a	a	b	a	b	b	b	a	b	a	b	b	a	a
Araip_B03	Marker4706635	87.268	a	b	b	b	b	a	a	b	a	b	a	b	b	b	b	b	b	a	b	b	a	a	b	b	b	b	b	b	b	b	b	b	a	a	a	b	a	b	b	b	a	b	a	b	b	a	a
Araip_B03	Marker4709900	87.268	a	b	b	b	b	a	a	b	a	b	a	b	b	b	b	b	b	a	b	b	a	a	b	b	b	b	b	b	b	b	b	b	a	a	a	b	a	b	b	b	a	b	a	b	b	a	a
Araip_B03	Marker4713450	87.268	a	b	b	b	b	a	a	b	a	b	a	b	b	b	b	b	b	a	b	b	a	a	b	b	b	b	b	b	b	b	b	b	a	a	a	b	a	b	b	b	a	b	a	b	b	a	a
Araip_B03	Marker4722543	87.268	a	b	b	b	b	a	a	b	a	b	a	b	b	b	b	b	b	a	b	b	a	a	b	b	b	b	b	b	b	b	b	b	a	a	a	b	a	b	b	b	a	b	a	b	b	a	a
Araip_B03	Marker4729164	87.268	a	b	b	b	b	a	a	b	a	b	a	b	b	b	b	b	b	a	b	b	a	a	b	b	b	b	b	b	b	b	b	b	a	a	a	b	a	b	b	b	a	b	a	b	b	a	a
Araip_B03	Marker4733033	87.268	a	b	b	b	b	a	a	b	a	b	a	b	b	b	b	b	b	a	b	b	a	a	b	b	b	b	b	b	b	b	b	b	a	a	a	b	a	b	b	b	a	b	a	b	b	a	a
Araip_B03	Marker4742020	87.268	a	b	b	b	b	a	a	b	a	b	a	b	b	b	b	b	b	a	b	b	a	a	b	b	b	b	b	b	b	b	b	b	a	a	a	b	a	b	b	b	a	b	a	b	b	a	a
Araip_B03	Marker4747859	87.268	a	b	b	b	b	a	a	b	a	b	a	b	b	b	b	b	b	a	b	b	a	a	b	b	b	b	b	b	b	b	b	b	a	a	a	b	a	b	b	b	a	b	a	b	b	a	a
Araip_B03	Marker4748219	87.268	a	b	b	b	b	a	a	b	a	b	a	b	b	b	b	b	b	a	b	b	a	a	b	b	b	b	b	b	b	b	b	b	a	a	a	b	a	b	b	b	a	b	a	b	b	a	a
Araip_B03	Marker4770774	87.268	a	b	b	b	b	a	a	b	a	b	a	b	b	b	b	b	b	a	b	b	a	a	b	b	b	b	b	b	b	b	b	b	a	a	a	b	a	b	b	b	a	b	a	b	b	a	a
Araip_B03	Marker4777174	87.268	a	b	b	b	b	a	a	b	a	b	a	b	b	b	b	b	b	a	b	b	a	a	b	b	b	b	b	b	b	b	b	b	a	a	a	b	a	b	b	b	a	b	a	b	b	a	a
Araip_B03	Marker4789797	87.268	a	b	b	b	b	a	a	b	a	b	a	b	b	b	b	b	b	a	b	b	a	a	b	b	b	b	b	b	b	b	b	b	a	a	a	b	a	b	b	b	a	b	a	b	b	a	a
Araip_B03	Marker4790171	87.268	a	b	b	b	b	a	a	b	a	b	a	b	b	b	b	b	b	a	b	b	a	a	b	b	b	b	b	b	b	b	b	b	a	a	a	b	a	b	b	b	a	b	a	b	b	a	a
Araip_B03	Marker4806693	87.268	a	b	b	b	b	a	a	b	a	b	a	b	b	b	b	b	b	a	b	b	a	a	b	b	b	b	b	b	b	b	b	b	a	a	a	b	a	b	b	b	a	b	a	b	b	a	a
Araip_B03	Marker4808670	87.268	a	b	b	b	b	a	a	b	a	b	a	b	b	b	b	b	b	a	b	b	a	a	b	b	b	b	b	b	b	b	b	b	a	a	a	b	a	b	b	b	a	b	a	b	b	a	a
Araip_B03	Marker4852043	87.268	a	b	b	b	b	a	a	b	a	b	a	b	b	b	b	b	b	a	b	b	a	a	b	b	b	b	b	b	b	b	b	b	a	a	a	b	a	b	b	b	a	b	a	b	b	a	a
Araip_B03	Marker4852229	87.405	a	b	b	b	b	a	a	b	a	b	a	b	b	b	b	b	b	a	b	b	a	a	b	b	b	b	b	b	b	b	b	b	a	a	a	b	a	b	b	b	a	b	a	b	b	a	a
Araip_B03	Marker4859394	87.542	a	b	b	b	b	a	a	b	a	b	a	b	b	b	b	b	b	a	b	b	a	a	b	b	b	b	b	b	b	b	b	b	a	a	a	b	a	b	b	b	a	b	a	b	b	a	a
Araip_B03	Marker4844979	87.679	a	b	b	b	b	a	a	b	a	b	a	b	b	b	b	b	b	a	b	b	a	a	b	b	b	b	b	b	b	b	b	b	a	a	a	b	a	b	b	b	a	b	a	b	b	a	a
Araip_B03	Marker4844299	87.816	a	b	b	b	b	a	a	b	a	b	a	b	b	b	b	b	b	a	b	b	a	a	b	b	b	b	b	b	b	b	b	b	a	a	a	b	a	b	b	b	a	b	a	b	b	a	a
Araip_B03	Marker4836297	87.953	a	b	b	b	b	a	a	b	a	b	a	b	b	b	b	b	b	a	b	b	a	a	b	b	b	b	b	b	b	b	b	b	a	a	a	b	a	b	b	b	a	b	a	b	b	a	a
Araip_B03	Marker4827251	88.09	a	b	b	b	b	a	a	b	a	b	a	b	b	b	b	b	b	a	b	b	a	a	b	b	b	b	b	b	b	b	b	b	a	a	a	b	a	b	b	b	a	b	a	b	b	a	a
Araip_B03	Marker4817535	88.227	a	b	b	b	b	a	a	b	a	b	a	b	b	b	b	b	b	a	b	b	a	a	b	b	b	b	b	b	b	b	b	b	a	a	a	b	a	b	b	b	a	b	a	b	b	a	a
Araip_B03	Marker4817487	88.364	a	b	b	b	b	a	a	b	a	b	a	b	b	b	b	b	b	a	b	b	a	a	b	b	b	b	b	b	b	b	b	b	a	a	a	b	a	b	b	b	a	b	a	b	b	a	a
Araip_B03	Marker4805977	88.501	a	b	b	b	b	a	a	b	a	b	a	b	b	b	b	b	b	a	b	b	a	a	b	b	b	b	b	b	b	b	b	b	a	a	a	b	a	b	b	b	a	b	a	b	b	a	a
Araip_B03	Marker4795350	88.638	a	b	b	b	b	a	a	b	a	b	a	b	b	b	b	b	b	a	b	b	a	a	b	b	b	b	b	b	b	b	b	b	a	a	a	b	a	b	b	b	a	b	a	b	b	a	a
Araip_B03	Marker4801058	88.775	a	b	b	b	b	a	a	b	a	b	a	b	b	b	b	b	b	a	b	b	a	a	b	b	b	b	b	b	b	b	b	b	a	a	a	b	a	b	b	b	a	b	a	b	b	a	a
Araip_B03	Marker4786245	88.912	a	b	b	b	b	a	a	b	a	b	a	b	b	b	b	b	b	a	b	b	a	a	b	b	b	b	b	b	b	b	b	b	a	a	a	b	a	b	b	b	a	b	a	b	b	a	a
Araip_B03	Marker4783276	89.049	a	b	b	b	b	a	a	b	a	b	a	b	b	b	b	b	b	a	b	b	a	a	b	b	b	b	b	b	b	b	b	b	a	a	a	b	a	b	b	b	a	b	a	b	b	a	a
Araip_B03	Marker4769815	89.186	a	b	b	b	b	a	a	b	a	b	a	b	b	b	b	b	b	a	b	b	a	a	b	b	b	b	b	b	b	b	b	b	a	a	a	b	a	b	b	b	a	b	a	b	b	a	a
Araip_B03	Marker4766617	89.323	a	b	b	b	b	a	a	b	a	b	a	b	b	b	b	b	b	a	b	b	a	a	b	b	b	b	b	b	b	b	b	b	a	a	a	b	a	b	b	b	a	b	a	b	b	a	a
Araip_B03	Marker4751442	89.46	a	b	b	b	b	a	a	b	a	b	a	b	b	b	b	b	b	a	b	b	a	a	b	b	b	b	b	b	b	b	b	b	a	a	a	b	a	b	b	b	a	b	a	b	b	a	a
Araip_B03	Marker4740078	89.597	a	b	b	b	b	a	a	b	a	b	a	b	b	b	b	b	b	a	b	b	a	a	b	b	b	b	b	b	b	b	b	b	a	a	a	b	a	b	b	b	a	b	a	b	b	a	a
Araip_B03	Marker4738821	89.734	a	b	b	b	b	a	a	b	a	b	a	b	b	b	b	b	b	a	b	b	a	a	b	b	b	b	b	b	b	b	b	b	a	a	a	b	a	b	b	b	a	b	a	b	b	a	a
Araip_B03	Marker4738791	89.871	a	b	b	b	b	a	a	b	a	b	a	b	b	b	b	b	b	a	b	b	a	a	b	b	b	b	b	b	b	b	b	b	a	a	a	b	a	b	b	b	a	b	a	b	b	a	a
Araip_B03	Marker4734302	90.008	a	b	b	b	b	a	a	b	a	b	a	b	b	b	b	b	b	a	b	b	a	a	b	b	b	b	b	b	b	b	b	b	a	a	a	b	a	b	b	b	a	b	a	b	b	a	a
Araip_B03	Marker4734155	90.145	a	b	b	b	b	a	a	b	a	b	a	b	b	b	b	b	b	a	b	b	a	a	b	b	b	b	b	b	b	b	b	b	a	a	a	b	a	b	b	b	a	b	a	b	b	a	a
Araip_B03	Marker4731439	90.282	a	b	b	b	b	a	a	b	a	b	a	b	b	b	b	b	b	a	b	b	a	a	b	b	b	b	b	b	b	b	b	b	a	a	a	b	a	b	b	b	a	b	a	b	b	a	a
Araip_B03	Marker4619923	90.419	a	b	b	b	b	a	a	b	a	b	a	b	b	b	b	b	b	a	b	b	a	a	b	b	b	b	b	b	b	b	b	b	a	a	a	b	a	b	b	b	a	b	a	b	b	a	a
Araip_B03	Marker4726890	90.556	a	b	b	b	b	a	a	b	a	b	a	b	b	b	b	b	b	a	b	b	a	a	b	b	b	b	b	b	b	b	b	b	a	a	a	b	a	b	b	b	a	b	a	b	b	a	a
Araip_B03	Marker4608747	90.693	a	b	b	b	b	a	a	b	a	b	a	b	b	b	b	b	b	a	b	b	a	a	b	b	b	b	b	b	b	b	b	b	a	a	a	b	a	b	b	b	a	b	a	b	b	a	a
Araip_B03	Marker4606787	90.83	a	b	b	b	b	a	a	b	a	b	a	b	b	b	b	b	b	a	b	b	a	a	b	b	b	b	b	b	b	b	b	b	a	a	a	b	a	b	b	b	a	b	a	b	b	a	a
Araip_B03	Marker4604468	90.967	a	b	b	b	b	a	a	b	a	b	a	b	b	b	b	b	b	a	b	b	a	a	b	b	b	b	b	b	b	b	b	b	a	a	a	b	a	b	b	b	a	b	a	b	b	a	a
Araip_B03	Marker4592650	91.104	a	b	b	b	b	a	a	b	a	b	a	b	b	b	b	b	b	a	b	b	a	a	b	b	b	b	b	b	b	b	b	b	a	a	a	b	a	b	b	b	a	b	a	b	b	a	a
Araip_B03	Marker4563910	91.241	a	b	b	b	b	a	a	b	a	b	a	b	b	b	b	b	b	a	b	b	a	a	b	b	b	b	b	b	b	b	b	b	a	a	a	b	a	b	b	b	a	b	a	b	b	a	a
Araip_B03	Marker4845994	91.378	a	b	b	b	b	a	a	b	a	b	a	b	b	b	b	b	b	a	b	b	a	a	b	b	b	b	b	b	b	b	b	b	a	a	a	b	a	b	b	b	a	b	a	b	b	a	a
Araip_B03	Marker4551899	91.515	a	b	b	b	b	a	a	b	a	b	a	b	b	b	b	b	b	a	b	b	a	a	b	b	b	b	b	b	b	b	b	b	a	a	a	b	a	b	b	b	a	b	a	b	b	a	a
Araip_B03	Marker4566842	91.652	a	b	b	b	b	a	a	b	a	b	a	b	b	b	b	b	b	a	b	b	a	a	b	b	b	b	b	b	b	b	b	b	a	a	a	b	a	b	b	b	a	b	a	b	b	a	a
Araip_B03	Marker4580070	91.789	a	b	b	b	b	a	a	b	a	b	a	b	b	b	b	b	b	a	b	b	a	a	b	b	b	b	b	b	b	b	b	b	a	a	a	b	a	b	b	b	a	b	a	b	b	a	a
Araip_B03	Marker4580157	91.926	a	b	b	b	b	a	a	b	a	b	a	b	b	b	b	b	b	a	b	b	a	a	b	b	b	b	b	b	b	b	b	b	a	a	a	b	a	b	b	b	a	b	a	b	b	a	a
Araip_B03	Marker4581020	92.063	a	b	b	b	b	a	a	b	a	b	a	b	b	b	b	b	b	a	b	b	a	a	b	b	b	b	b	b	b	b	b	b	a	a	a	b	a	b	b	b	a	b	a	b	b	a	a
Araip_B03	Marker4622966	92.2	a	b	b	b	b	a	a	b	a	b	a	b	b	b	b	b	b	a	b	b	a	a	b	b	b	b	b	b	b	b	b	b	a	a	a	b	a	b	b	b	a	b	a	b	b	a	a
Araip_B03	Marker4638045	92.337	a	b	b	b	b	a	a	b	a	b	a	b	b	b	b	b	b	a	b	b	a	a	b	b	b	b	b	b	b	b	b	b	a	a	a	b	a	b	b	b	a	b	a	b	b	a	a
Araip_B03	Marker4643422	92.474	a	b	b	b	b	a	a	b	a	b	a	b	b	b	b	b	b	a	b	b	a	a	b	b	b	b	b	b	b	b	b	b	a	a	a	b	a	b	b	b	a	b	a	b	b	a	a
Araip_B03	Marker4643913	92.611	a	b	b	b	b	a	a	b	a	b	a	b	b	b	b	b	b	a	b	b	a	a	b	b	b	b	b	b	b	b	b	b	a	a	a	b	a	b	b	b	a	b	a	b	b	a	a
Araip_B03	Marker4670206	92.748	a	b	b	b	b	a	a	b	a	b	a	b	b	b	b	b	b	a	b	b	a	a	b	b	b	b	b	b	b	b	b	b	a	a	a	b	a	b	b	b	a	b	a	b	b	a	a
Araip_B03	Marker4672094	92.885	a	b	b	b	b	a	a	b	a	b	a	b	b	b	b	b	b	a	b	b	a	a	b	b	b	b	b	b	b	b	b	b	a	a	a	b	a	b	b	b	a	b	a	b	b	a	a
Araip_B03	Marker4694347	93.022	a	b	b	b	b	a	a	b	a	b	a	b	b	b	b	b	b	a	b	b	a	a	b	b	b	b	b	b	b	b	b	b	a	a	a	b	a	b	b	b	a	b	a	b	b	a	a
Araip_B03	Marker4698309	93.159	a	b	b	b	b	a	a	b	a	b	a	b	b	b	b	b	b	a	b	b	a	a	b	b	b	b	b	b	b	b	b	b	a	a	a	b	a	b	b	b	a	b	a	b	b	a	a
Araip_B03	Marker4706863	93.296	a	b	b	b	b	a	a	b	a	b	a	b	b	b	b	b	b	a	b	b	a	a	b	b	b	b	b	b	b	b	b	b	a	a	a	b	a	b	b	b	a	b	a	b	b	a	a
Araip_B03	Marker4715890	93.433	a	b	b	b	b	a	a	b	a	b	a	b	b	b	b	b	b	a	b	b	a	a	b	b	b	b	b	b	b	b	b	b	a	a	a	b	a	b	b	b	a	b	a	b	b	a	a
Araip_B03	Marker4684404	93.433	a	b	b	b	b	a	a	b	a	b	a	b	b	b	b	b	b	a	b	b	a	a	b	b	b	b	b	b	b	b	b	b	a	a	a	b	a	b	b	b	a	b	a	b	b	a	a
Araip_B03	Marker4574357	93.433	a	b	b	b	b	a	a	b	a	b	a	b	b	b	b	b	b	a	b	b	a	a	b	b	b	b	b	b	b	b	b	b	a	a	a	b	a	b	b	b	a	b	a	b	b	a	a
Araip_B03	Marker4545834	93.433	a	b	b	b	b	a	a	b	a	b	a	b	b	b	b	b	b	a	b	b	a	a	b	b	b	b	b	b	b	b	b	b	a	a	a	b	a	b	b	b	a	b	a	b	b	a	a
Araip_B03	Marker4559789	93.433	a	b	b	b	b	a	a	b	a	b	a	b	b	b	b	b	b	a	b	b	a	a	b	b	b	b	b	b	b	b	b	b	a	a	a	b	a	b	b	b	a	b	a	b	b	a	a
Araip_B03	Marker4573054	93.433	a	b	b	b	b	a	a	b	a	b	a	b	b	b	b	b	b	a	b	b	a	a	b	b	b	b	b	b	b	b	b	b	a	a	a	b	a	b	b	b	a	b	a	b	b	a	a
Araip_B03	Marker4589578	93.433	a	b	b	b	b	a	a	b	a	b	a	b	b	b	b	b	b	a	b	b	a	a	b	b	b	b	b	b	b	b	b	b	a	a	a	b	a	b	b	b	a	b	a	b	b	a	a
Araip_B03	Marker4596271	93.433	a	b	b	b	b	a	a	b	a	b	a	b	b	b	b	b	b	a	b	b	a	a	b	b	b	b	b	b	b	b	b	b	a	a	a	b	a	b	b	b	a	b	a	b	b	a	a
Araip_B03	Marker4608198	93.433	a	b	b	b	b	a	a	b	a	b	a	b	b	b	b	b	b	a	b	b	a	a	b	b	b	b	b	b	b	b	b	b	a	a	a	b	a	b	b	b	a	b	a	b	b	a	a
Araip_B03	Marker4608534	93.433	a	b	b	b	b	a	a	b	a	b	a	b	b	b	b	b	b	a	b	b	a	a	b	b	b	b	b	b	b	b	b	b	a	a	a	b	a	b	b	b	a	b	a	b	b	a	a
Araip_B03	Marker4611174	93.433	a	b	b	b	b	a	a	b	a	b	a	b	b	b	b	b	b	a	b	b	a	a	b	b	b	b	b	b	b	b	b	b	a	a	a	b	a	b	b	b	a	b	a	b	b	a	a
Araip_B03	Marker4644536	93.433	a	b	b	b	b	a	a	b	a	b	a	b	b	b	b	b	b	a	b	b	a	a	b	b	b	b	b	b	b	b	b	b	a	a	a	b	a	b	b	b	a	b	a	b	b	a	a
Araip_B03	Marker4657729	93.433	a	b	b	b	b	a	a	b	a	b	a	b	b	b	b	b	b	a	b	b	a	a	b	b	b	b	b	b	b	b	b	b	a	a	a	b	a	b	b	b	a	b	a	b	b	a	a
Araip_B03	Marker4666630	93.433	a	b	b	b	b	a	a	b	a	b	a	b	b	b	b	b	b	a	b	b	a	a	b	b	b	b	b	b	b	b	b	b	a	a	a	b	a	b	b	b	a	b	a	b	b	a	a
Araip_B03	Marker4667069	93.433	a	b	b	b	b	a	a	b	a	b	a	b	b	b	b	b	b	a	b	b	a	a	b	b	b	b	b	b	b	b	b	b	a	a	a	b	a	b	b	b	a	b	a	b	b	a	a
Araip_B03	Marker4684539	93.433	a	b	b	b	b	a	a	b	a	b	a	b	b	b	b	b	b	a	b	b	a	a	b	b	b	b	b	b	b	b	b	b	a	a	a	b	a	b	b	b	a	b	a	b	b	a	a
Araip_B03	Marker4690902	93.433	a	b	b	b	b	a	a	b	a	b	a	b	b	b	b	b	b	a	b	b	a	a	b	b	b	b	b	b	b	b	b	b	a	a	a	b	a	b	b	b	a	b	a	b	b	a	a
Araip_B03	Marker4701898	93.433	a	b	b	b	b	a	a	b	a	b	a	b	b	b	b	b	b	a	b	b	a	a	b	b	b	b	b	b	b	b	b	b	a	a	a	b	a	b	b	b	a	b	a	b	b	a	a
Araip_B03	Marker4729155	93.433	a	b	b	b	b	a	a	b	a	b	a	b	b	b	b	b	b	a	b	b	a	a	b	b	b	b	b	b	b	b	b	b	a	a	a	b	a	b	b	b	a	b	a	b	b	a	a
Araip_B03	Marker4740135	93.433	a	b	b	b	b	a	a	b	a	b	a	b	b	b	b	b	b	a	b	b	a	a	b	b	b	b	b	b	b	b	b	b	a	a	a	b	a	b	b	b	a	b	a	b	b	a	a
Araip_B03	Marker4745905	93.433	a	b	b	b	b	a	a	b	a	b	a	b	b	b	b	b	b	a	b	b	a	a	b	b	b	b	b	b	b	b	b	b	a	a	a	b	a	b	b	b	a	b	a	b	b	a	a
Araip_B03	Marker4761465	93.433	a	b	b	b	b	a	a	b	a	b	a	b	b	b	b	b	b	a	b	b	a	a	b	b	b	b	b	b	b	b	b	b	a	a	a	b	a	b	b	b	a	b	a	b	b	a	a
Araip_B03	Marker4784677	93.433	a	b	b	b	b	a	a	b	a	b	a	b	b	b	b	b	b	a	b	b	a	a	b	b	b	b	b	b	b	b	b	b	a	a	a	b	a	b	b	b	a	b	a	b	b	a	a
Araip_B03	Marker4800341	93.433	a	b	b	b	b	a	a	b	a	b	a	b	b	b	b	b	b	a	b	b	a	a	b	b	b	b	b	b	b	b	b	b	a	a	a	b	a	b	b	b	a	b	a	b	b	a	a
Araip_B03	Marker4850028	93.433	a	b	b	b	b	a	a	b	a	b	a	b	b	b	b	b	b	a	b	b	a	a	b	b	b	b	b	b	b	b	b	b	a	a	a	b	a	b	b	b	a	b	a	b	b	a	a
Araip_B03	Marker4855931	93.433	a	b	b	b	b	a	a	b	a	b	a	b	b	b	b	b	b	a	b	b	a	a	b	b	b	b	b	b	b	b	b	b	a	a	a	b	a	b	b	b	a	b	a	b	b	a	a
Araip_B03	Marker4864543	93.433	a	b	b	b	b	a	a	b	a	b	a	b	b	b	b	b	b	a	b	b	a	a	b	b	b	b	b	b	b	b	b	b	a	a	a	b	a	b	b	b	a	b	a	b	b	a	a
Araip_B03	Marker4589259	93.915	a	b	b	b	b	a	a	b	a	b	a	b	b	b	b	b	b	a	b	b	a	a	b	b	b	b	b	b	b	b	b	b	a	a	a	b	a	a	b	b	a	b	a	b	b	a	a
Araip_B03	Marker4835525	94.052	a	b	b	b	b	a	a	b	a	b	a	b	b	b	b	b	b	a	b	b	a	a	b	b	b	b	b	b	b	b	b	b	a	a	a	b	a	a	b	b	a	b	a	b	b	a	a
Araip_B03	Marker4867087	94.189	a	b	b	b	b	a	a	b	a	b	a	b	b	b	b	b	b	a	b	b	a	a	b	b	b	b	b	b	b	b	b	b	a	a	a	b	a	a	b	b	a	b	a	b	b	a	a
Araip_B03	Marker4653760	94.326	a	b	b	b	b	a	a	b	a	b	a	b	b	b	b	b	b	a	b	b	a	a	b	b	b	b	b	b	b	b	b	b	a	a	a	b	a	a	b	b	a	b	a	b	b	a	a
Araip_B03	Marker4739997	94.326	a	b	b	b	b	a	a	b	a	b	a	b	b	b	b	b	b	a	b	b	a	a	b	b	b	b	b	b	b	b	b	b	a	a	a	b	a	a	b	b	a	b	a	b	b	a	a
Araip_B03	Marker4798709	94.326	a	b	b	b	b	a	a	b	a	b	a	b	b	b	b	b	b	a	b	b	a	a	b	b	b	b	b	b	b	b	b	b	a	a	a	b	a	a	b	b	a	b	a	b	b	a	a
Araip_B03	Marker4861094	94.326	a	b	b	b	b	a	a	b	a	b	a	b	b	b	b	b	b	a	b	b	a	a	b	b	b	b	b	b	b	b	b	b	a	a	a	b	a	a	b	b	a	b	a	b	b	a	a
Araip_B03	Marker4806183	94.326	a	b	b	b	b	a	a	b	a	b	a	b	b	b	b	b	b	a	b	b	a	a	b	b	b	b	b	b	b	b	b	b	a	a	a	b	a	a	b	b	a	b	a	b	b	a	a
Araip_B03	Marker4834667	94.463	a	b	b	b	b	a	a	b	a	b	a	b	b	b	b	b	b	a	b	b	a	a	b	b	b	b	b	b	b	b	b	b	a	a	a	b	a	a	b	b	a	b	a	b	b	a	a
Araip_B03	Marker4556897	94.6	a	b	b	b	b	a	a	b	a	b	a	b	b	b	b	b	b	a	b	b	a	a	b	b	b	b	b	b	b	b	b	b	a	a	a	b	a	a	b	b	a	b	a	b	b	a	a
Araip_B03	Marker4640644	94.737	a	b	b	b	b	a	a	b	a	b	a	b	b	b	b	b	b	a	b	b	a	a	b	b	b	b	b	b	b	b	b	b	a	a	a	b	a	a	b	b	a	b	a	b	b	a	a
Araip_B03	Marker4696483	94.874	a	b	b	b	b	a	a	b	a	b	a	b	b	b	b	b	b	a	b	b	a	a	b	b	b	b	b	b	b	b	b	b	a	a	a	b	a	a	b	b	a	b	a	b	b	a	a
Araip_B03	Marker4718325	95.011	a	b	b	b	b	a	a	b	a	b	a	b	b	b	b	b	b	a	b	b	a	a	b	b	b	b	b	b	b	b	b	b	a	a	a	b	a	a	b	b	a	b	a	b	b	a	a
Araip_B03	Marker4774520	95.148	a	b	b	b	b	a	a	b	a	b	a	b	b	b	b	b	b	a	b	b	a	a	b	b	b	b	b	b	b	b	b	b	a	a	a	b	a	a	b	b	a	b	a	b	b	a	a
Araip_B03	Marker4851418	95.285	a	b	b	b	b	a	a	b	a	b	a	b	b	b	b	b	b	a	b	b	a	a	b	b	b	b	b	b	b	b	b	b	a	a	a	b	a	a	b	b	a	b	a	b	b	a	a
Araip_B03	Marker4575550	95.422	a	b	b	b	b	a	a	b	a	b	a	b	b	b	b	b	b	a	b	b	a	a	b	b	b	b	b	b	b	b	b	b	a	a	a	b	a	a	b	b	a	b	a	b	b	a	a
Araip_B03	Marker4635148	95.422	a	b	b	b	b	a	a	b	a	b	a	b	b	b	b	b	b	a	b	b	a	a	b	b	b	b	b	b	b	b	b	b	a	a	a	b	a	a	b	b	a	b	a	b	b	a	a
Araip_B03	Marker4725063	95.422	a	b	b	b	b	a	a	b	a	b	a	b	b	b	b	b	b	a	b	b	a	a	b	b	b	b	b	b	b	b	b	b	a	a	a	b	a	a	b	b	a	b	a	b	b	a	a
Araip_B03	Marker4823700	95.422	a	b	b	b	b	a	a	b	a	b	a	b	b	b	b	b	b	a	b	b	a	a	b	b	b	b	b	b	b	b	b	b	a	a	a	b	a	a	b	b	a	b	a	b	b	a	a
Araip_B03	Marker4806911	95.422	a	b	b	b	b	a	a	b	a	b	a	b	b	b	b	b	b	a	b	b	a	a	b	b	b	b	b	b	b	b	b	b	a	a	a	b	a	a	b	b	a	b	a	b	b	a	a
Araip_B03	Marker4621836	95.559	a	b	b	b	b	a	a	b	a	b	a	b	b	b	b	b	b	a	b	b	a	a	b	b	b	b	b	b	b	b	b	b	a	a	a	b	a	a	b	b	a	b	a	b	b	a	a
Araip_B03	Marker4604771	96.04	a	b	a	b	b	a	a	b	a	b	a	b	b	b	b	b	b	a	b	b	a	a	b	b	b	b	b	b	b	b	b	b	a	a	a	b	a	a	b	b	a	b	a	b	b	a	a
Araip_B03	Marker4626409	96.04	a	b	a	b	b	a	a	b	a	b	a	b	b	b	b	b	b	a	b	b	a	a	b	b	b	b	b	b	b	b	b	b	a	a	a	b	a	a	b	b	a	b	a	b	b	a	a
Araip_B03	Marker4867697	96.04	a	b	a	b	b	a	a	b	a	b	a	b	b	b	b	b	b	a	b	b	a	a	b	b	b	b	b	b	b	b	b	b	a	a	a	b	a	a	b	b	a	b	a	b	b	a	a
Araip_B03	Marker4657506	96.04	a	b	a	b	b	a	a	b	a	b	a	b	b	b	b	b	b	a	b	b	a	a	b	b	b	b	b	b	b	b	b	b	a	a	a	b	a	a	b	b	a	b	a	b	b	a	a
Araip_B03	Marker4737421	96.385	a	b	a	b	b	a	a	b	a	b	a	b	b	b	b	b	b	a	b	b	a	a	b	b	b	b	b	b	b	b	b	b	a	a	a	b	a	a	b	b	a	b	a	b	b	a	a
Araip_B03	Marker4618765	96.385	a	b	a	b	b	a	a	b	a	b	a	b	b	b	b	b	b	a	b	b	a	a	b	b	b	b	b	b	b	b	b	b	a	a	a	b	a	a	b	b	a	b	a	b	b	a	a
Araip_B03	Marker4728295	96.385	a	b	a	b	b	a	a	b	a	b	a	b	b	b	b	b	b	a	b	b	a	a	b	b	b	b	b	b	b	b	b	b	a	a	a	b	a	a	b	b	a	b	a	b	b	a	a
Araip_B03	Marker4614259	96.73	a	b	a	b	b	a	a	b	a	b	a	b	b	b	b	b	b	a	b	b	a	a	b	b	b	b	b	b	b	a	b	b	a	a	a	b	a	a	b	b	a	b	a	b	b	a	a
Araip_B03	Marker4621380	96.73	a	b	a	b	b	a	a	b	a	b	a	b	b	b	b	b	b	a	b	b	a	a	b	b	b	b	b	b	b	a	b	b	a	a	a	b	a	a	b	b	a	b	a	b	b	a	a
Araip_B03	Marker4664512	96.73	a	b	a	b	b	a	a	b	a	b	a	b	b	b	b	b	b	a	b	b	a	a	b	b	b	b	b	b	b	a	b	b	a	a	a	b	a	a	b	b	a	b	a	b	b	a	a
Araip_B03	Marker4665117	96.73	a	b	a	b	b	a	a	b	a	b	a	b	b	b	b	b	b	a	b	b	a	a	b	b	b	b	b	b	b	a	b	b	a	a	a	b	a	a	b	b	a	b	a	b	b	a	a
Araip_B03	Marker4698973	96.73	a	b	a	b	b	a	a	b	a	b	a	b	b	b	b	b	b	a	b	b	a	a	b	b	b	b	b	b	b	a	b	b	a	a	a	b	a	a	b	b	a	b	a	b	b	a	a
Araip_B03	Marker4862892	96.73	a	b	a	b	b	a	a	b	a	b	a	b	b	b	b	b	b	a	b	b	a	a	b	b	b	b	b	b	b	a	b	b	a	a	a	b	a	a	b	b	a	b	a	b	b	a	a
Araip_B03	Marker4692443	96.73	a	b	a	b	b	a	a	b	a	b	a	b	b	b	b	b	b	a	b	b	a	a	b	b	b	b	b	b	b	a	b	b	a	a	a	b	a	a	b	b	a	b	a	b	b	a	a
Araip_B03	Marker4631320	96.867	a	b	a	b	b	a	a	b	a	b	a	b	b	b	b	b	b	a	b	b	a	a	b	b	b	b	b	b	b	a	b	b	a	a	a	b	a	a	b	b	a	b	a	b	b	a	a
Araip_B03	Marker4842687	97.004	a	b	a	b	b	a	a	b	a	b	a	b	b	b	b	b	b	a	b	b	a	a	b	b	b	b	b	b	b	a	b	b	a	a	a	b	a	a	b	b	a	b	a	b	b	a	a
Araip_B03	Marker4729324	97.141	a	b	a	b	b	a	a	b	a	b	a	b	b	b	b	b	b	a	b	b	a	a	b	b	b	b	b	b	b	a	b	b	a	a	a	b	a	a	b	b	a	b	a	b	b	a	a
Araip_B03	Marker4621360	97.278	a	b	a	b	b	a	a	b	a	b	a	b	b	b	b	b	b	a	b	b	a	a	b	b	b	b	b	b	b	a	b	b	a	a	a	b	a	a	b	b	a	b	a	b	b	a	a
Araip_B03	Marker4631216	97.278	a	b	a	b	b	a	a	-	a	b	a	b	b	b	b	b	b	a	b	b	a	a	b	b	b	b	b	b	b	a	b	b	a	a	a	b	a	a	b	b	a	b	a	b	b	a	a
Araip_B03	Marker4772315	97.278	a	b	a	b	b	a	a	b	a	b	a	b	b	b	b	b	b	a	b	b	a	a	b	b	b	b	b	b	b	a	b	b	a	a	a	b	a	a	b	b	a	b	a	b	b	a	a
Araip_B03	Marker4842529	97.278	a	b	a	b	b	a	a	b	a	b	a	b	b	b	b	b	b	a	b	b	a	a	b	b	b	b	b	b	b	a	b	b	a	a	a	b	a	a	b	b	a	b	a	b	b	a	a
Araip_B03	Marker4872438	97.278	a	b	a	b	b	a	a	b	a	b	a	b	b	b	b	b	b	a	b	b	a	a	b	b	b	b	b	b	b	a	b	b	a	a	a	b	a	a	b	b	a	b	a	b	b	a	a
Araip_B03	Marker4700518	99.422	a	b	a	b	b	a	a	b	a	b	a	b	b	b	b	b	b	a	b	b	a	a	b	a	b	b	b	b	b	a	b	b	a	a	a	b	a	a	b	b	a	b	a	b	b	a	a
Araip_B03	Marker4616839	99.559	a	b	a	b	b	a	a	b	a	b	a	b	b	b	b	b	b	a	b	b	a	a	b	a	b	b	b	b	b	a	b	b	a	a	a	b	a	a	b	b	a	b	a	b	b	a	a
Araip_B03	Marker4680440	100.041	a	b	a	b	b	a	a	a	a	b	a	b	b	b	b	b	b	a	b	b	a	a	b	a	b	b	b	b	b	a	b	b	a	a	a	b	a	a	b	b	a	b	a	b	b	a	a
Araip_B03	Marker4688799	100.533	a	b	a	b	b	a	a	a	a	b	a	b	b	b	b	b	b	a	b	b	a	a	b	a	b	b	b	b	b	a	b	b	a	a	a	b	a	a	b	b	a	b	a	b	b	a	a
Araip_B03	Marker4809312	112.785	a	b	a	b	b	b	b	a	b	b	a	b	b	b	a	b	b	a	b	a	a	a	b	a	b	b	b	b	a	a	b	b	b	a	b	a	a	a	a	b	a	b	a	b	b	a	b
Araip_B03	Marker4638152	113.267	a	b	a	b	b	b	b	a	b	b	a	b	b	b	a	b	b	a	b	a	a	a	b	b	b	b	b	b	a	a	b	b	b	a	b	a	a	a	a	b	a	b	a	b	b	a	b
Araip_B03	Marker4806100	119.452	a	b	a	b	b	b	b	a	b	b	a	b	b	b	a	b	b	b	b	a	a	a	b	b	b	b	b	b	a	a	b	b	b	a	b	a	b	a	b	b	a	b	a	b	b	a	b
Araip_B04	TC23B10	0	a	b	a	a	a	b	b	b	a	b	b	b	b	a	b	b	b	b	b	a	a	b	a	a	b	b	a	b	a	b	b	b	a	b	b	a	b	b	b	a	a	b	a	b	a	a	b
Araip_B04	Ah2TC11H06	2.539	a	b	a	b	a	b	b	b	a	b	b	b	b	a	b	b	b	b	b	a	a	b	a	a	b	b	a	b	a	b	b	b	a	b	b	a	b	b	a	a	a	b	a	b	a	a	b
Araip_B04	Marker2867864	12.675	a	a	a	b	a	a	b	b	a	b	b	b	b	a	b	b	b	b	b	a	a	b	a	a	b	b	a	b	a	b	b	b	a	b	a	b	b	b	b	b	a	a	a	b	a	a	b
Araip_B04	Marker2719027	13.022	a	a	a	b	a	a	b	b	a	b	b	b	b	a	b	b	b	b	b	a	a	b	a	a	b	b	a	b	a	b	b	b	a	b	a	b	b	b	b	b	a	a	a	b	a	a	b
Araip_B04	Marker2913636	14.848	a	a	a	a	a	a	b	b	a	b	b	b	b	a	b	b	b	b	-	a	a	b	a	a	b	b	a	b	a	b	b	b	a	b	a	b	a	b	-	b	a	a	a	b	a	a	b
Araip_B04	Marker2934086	16.298	a	a	a	a	a	a	b	b	a	b	b	b	b	a	b	b	b	b	a	a	a	b	a	a	b	-	a	b	a	b	b	b	a	b	a	b	a	b	a	b	a	a	a	b	a	a	b
Araip_B04	Marker2698456	16.298	a	a	a	a	a	a	b	b	a	b	b	b	b	a	b	b	b	b	a	a	a	b	a	a	b	b	a	b	a	b	b	b	a	b	a	b	a	b	a	b	a	a	a	b	a	a	b
Araip_B04	Marker2876837	16.643	a	a	a	a	a	a	b	b	a	b	b	b	b	a	b	b	b	b	a	a	a	b	a	a	b	b	a	b	a	b	b	b	a	b	a	b	a	b	a	b	a	a	a	b	a	a	b
Araip_B04	Marker2810089	18.051	a	a	a	a	a	a	b	b	a	b	b	b	b	a	b	b	b	b	a	a	a	b	a	a	b	b	a	b	a	b	b	b	a	b	a	a	a	b	a	b	a	a	a	b	a	a	a
Araip_B04	Marker2965018	18.051	a	a	a	a	a	a	b	b	a	b	b	b	b	a	b	b	b	b	a	a	a	b	a	a	b	b	a	b	a	b	b	b	a	b	a	a	a	b	a	b	a	a	a	b	a	a	a
Araip_B04	Marker2785026	18.051	a	a	a	a	a	a	b	b	a	b	b	b	b	a	b	b	b	b	a	a	a	b	a	a	b	b	a	b	a	b	b	b	a	b	a	a	a	b	a	b	a	a	a	b	a	a	a
Araip_B04	Marker2751363	18.188	a	a	a	a	a	a	b	b	a	b	b	b	b	a	b	b	b	b	h	a	a	b	a	a	b	b	a	b	a	b	b	b	a	b	a	a	a	b	a	b	a	a	a	b	a	a	a
Araip_B04	Marker2984155	18.673	a	a	a	a	a	a	b	b	a	b	b	b	b	a	b	b	b	b	a	a	a	b	a	a	b	b	a	b	a	b	b	b	a	b	a	a	a	b	a	b	a	a	a	b	a	a	a
Araip_B04	Marker2737479	19.022	a	a	a	a	a	a	b	b	a	b	b	b	b	a	b	b	b	b	a	a	a	b	a	a	b	a	a	b	a	b	b	b	a	b	a	a	a	b	a	b	a	a	a	b	a	a	a
Araip_B04	Marker2860673	19.159	a	a	a	a	a	a	b	b	a	b	b	b	b	a	b	b	b	b	a	a	a	b	a	a	b	a	a	b	a	b	b	b	a	b	a	a	a	b	a	b	a	a	a	b	a	a	a
Araip_B04	Marker2773061	19.984	a	a	a	a	a	h	b	b	a	b	b	b	b	a	b	b	b	b	h	a	a	b	a	a	b	a	a	b	a	b	b	b	a	b	a	a	a	b	a	b	a	a	a	b	a	a	a
Araip_B04	Marker2735818	20.463	a	a	a	a	a	h	b	b	a	b	b	b	b	a	b	b	b	b	a	a	a	b	a	a	b	a	a	b	a	b	b	b	a	b	a	a	a	b	a	b	a	a	a	b	a	a	a
Araip_B04	Marker2844187	20.6	a	a	a	a	a	-	b	b	a	b	b	b	b	a	b	b	b	b	a	a	a	b	a	a	b	a	a	b	a	b	b	b	a	b	a	a	a	b	a	b	a	a	a	b	a	a	a
Araip_B04	Marker2891546	22.399	a	a	a	a	a	h	a	b	a	b	b	b	b	a	a	b	b	b	a	a	a	b	a	a	b	a	a	b	a	b	b	b	a	b	a	a	a	b	a	b	a	a	a	b	a	a	a
Araip_B04	Marker2765380	22.879	a	a	a	a	a	h	a	b	a	b	b	b	b	a	a	b	b	b	h	a	a	b	a	a	b	a	a	b	a	b	b	b	a	b	a	a	a	b	a	b	a	a	a	b	a	a	a
Araip_B04	Marker2926682	23.358	a	a	a	a	a	h	a	b	a	b	b	b	b	a	a	b	b	b	h	a	a	b	a	a	b	a	a	b	a	b	b	b	a	b	a	a	a	b	a	b	a	a	a	b	a	a	a
Araip_B04	Marker2880270	23.838	a	a	a	a	a	h	a	b	a	b	b	b	b	a	a	b	b	b	h	a	a	b	a	a	b	a	a	b	a	b	b	b	a	b	a	a	a	b	a	b	a	a	a	b	a	a	a
Araip_B04	Marker2954994	25.23	a	a	a	a	a	a	a	b	a	b	b	b	b	a	a	b	b	b	h	a	a	b	b	a	b	a	a	b	a	b	b	b	a	b	a	a	a	b	a	b	a	a	a	b	a	a	a
Araip_B04	Marker2977600	25.366	a	a	a	a	a	a	a	b	a	b	b	b	b	a	a	b	b	b	h	a	a	b	b	a	b	a	a	b	a	b	b	b	a	b	a	a	a	b	a	b	a	a	a	b	a	a	a
Araip_B04	Marker2910104	25.503	a	a	a	a	a	a	-	b	a	b	b	b	b	a	a	b	b	b	a	a	a	b	b	a	b	a	a	b	a	b	b	b	a	b	a	a	a	b	a	b	a	a	a	b	a	a	a
Araip_B04	Marker2974058	25.64	a	a	a	a	a	h	a	b	a	b	b	b	b	a	a	b	b	b	a	a	a	b	b	a	b	a	a	b	a	b	b	b	a	b	a	a	a	b	a	b	a	a	a	b	a	a	a
Araip_B04	Marker2912718	26.122	a	a	a	a	a	h	a	b	a	a	b	b	b	a	a	b	b	b	a	a	a	b	b	a	b	a	a	b	a	b	b	b	a	b	a	a	a	b	a	b	a	a	a	b	a	a	a
Araip_B04	Marker2914836	26.259	a	a	a	a	a	h	a	b	a	a	b	b	b	a	a	b	b	b	a	a	a	b	b	a	b	a	a	b	a	b	b	b	a	b	a	a	a	b	a	b	a	a	a	b	a	a	a
Araip_B04	Marker2759284	26.602	a	a	a	a	a	h	a	b	a	a	b	b	b	a	a	b	b	b	a	a	a	b	b	a	b	a	a	b	a	b	b	b	a	b	a	a	a	b	a	b	a	a	a	b	a	a	a
Araip_B04	Marker2904572	26.944	a	a	a	a	a	h	a	b	a	a	b	b	b	a	a	b	b	b	a	a	a	b	b	a	b	a	a	b	a	b	b	b	a	b	a	a	a	b	a	b	a	a	a	b	a	a	a
Araip_B04	Marker2787856	27.424	a	a	a	a	a	h	a	b	a	a	b	b	b	a	a	b	b	b	h	a	a	b	b	a	b	a	a	b	a	b	b	b	a	b	a	a	a	b	a	b	a	a	a	b	a	a	a
Araip_B04	Marker2732667	27.766	a	a	a	a	a	h	a	b	a	a	b	b	b	a	a	b	b	b	h	a	a	b	b	a	b	a	a	b	a	b	b	b	a	b	a	a	a	b	a	b	a	a	a	b	a	a	a
Araip_B04	Marker2729190	28.109	a	a	a	a	a	h	a	b	a	a	b	b	b	a	a	b	b	b	h	a	a	b	b	a	b	a	a	b	a	b	b	b	a	b	a	a	a	b	a	b	a	a	a	b	a	a	a
Araip_B04	Marker2762724	28.588	a	a	a	a	a	h	a	b	a	a	b	b	b	a	a	b	b	b	b	a	a	b	b	a	b	a	a	b	a	b	b	b	a	b	a	a	a	b	a	b	a	a	a	b	a	a	a
Araip_B04	Marker2760934	28.931	a	a	a	a	a	h	a	b	a	a	b	b	b	a	a	b	b	b	b	a	a	b	b	a	b	a	a	b	a	b	b	b	a	b	a	a	a	b	a	b	a	a	a	b	a	a	a
Araip_B04	Marker2939044	29.068	a	a	a	a	a	b	a	b	a	a	b	b	b	a	a	b	b	b	b	a	a	b	b	a	b	a	a	b	a	b	b	b	a	b	a	a	a	b	a	b	a	a	a	b	a	a	a
Araip_B04	Marker2795712	29.412	a	a	a	a	a	b	a	b	a	a	b	b	b	a	a	b	b	b	b	a	a	b	b	a	b	a	a	b	a	b	b	b	a	b	a	a	a	b	a	a	a	a	a	b	a	a	a
Araip_B04	Marker2692525	29.755	a	a	a	a	a	h	a	b	a	a	b	b	b	a	a	b	b	b	h	a	a	b	b	a	b	a	a	b	a	b	b	b	a	b	a	a	a	b	a	a	a	a	a	b	a	a	a
Araip_B04	Marker2695080	30.097	a	a	a	a	a	h	a	b	a	a	b	b	b	a	a	b	b	b	h	a	a	b	b	a	b	a	a	b	a	b	b	b	a	b	a	a	a	b	a	a	a	a	a	b	a	a	a
Araip_B04	Marker2792456	30.44	a	a	a	a	a	h	a	b	a	a	b	b	b	a	a	b	b	b	h	a	a	b	b	a	b	a	a	b	a	b	b	b	a	b	a	a	a	b	a	a	a	a	a	b	a	a	a
Araip_B04	Marker2959281	30.782	a	a	a	a	a	h	a	b	a	a	b	b	b	a	a	b	b	b	h	a	a	b	b	a	b	a	a	b	a	b	b	b	a	b	a	a	a	b	a	a	a	a	a	b	a	a	a
Araip_B04	Marker2983612	31.125	a	a	a	a	a	h	a	b	a	a	b	b	b	a	a	b	b	b	h	a	a	b	b	a	b	a	a	b	a	b	b	b	a	b	a	a	a	b	a	a	a	a	a	b	a	a	a
Araip_B04	Marker2815745	31.604	a	a	a	a	a	h	a	b	a	a	b	b	b	a	a	b	b	b	h	a	a	b	b	a	b	a	a	b	a	b	b	b	a	b	a	a	a	b	a	a	a	a	a	b	a	a	a
Araip_B04	Marker2753632	32.084	a	a	a	a	a	h	a	b	a	a	b	b	b	a	a	b	b	b	h	a	a	b	b	a	b	a	a	b	a	b	b	b	a	b	a	a	a	b	a	a	a	a	a	b	a	a	a
Araip_B04	Marker2933375	32.563	a	a	a	a	a	h	a	b	a	a	b	b	b	a	a	b	b	b	h	a	a	b	b	a	b	a	a	b	a	b	b	b	a	b	a	a	a	b	a	a	a	a	a	b	a	a	a
Araip_B04	Marker2937920	33.043	a	a	a	a	a	h	a	b	a	a	b	b	b	a	a	b	b	b	h	a	a	b	b	a	b	a	a	b	a	b	b	b	a	b	a	a	a	b	a	a	a	a	a	b	a	a	a
Araip_B04	Marker2987831	33.522	a	a	a	a	a	h	a	b	a	a	b	b	b	a	a	b	b	b	h	a	a	b	b	a	b	a	a	b	a	b	b	b	a	b	a	a	a	b	a	a	a	a	a	b	a	a	a
Araip_B04	Marker2803892	34.002	a	a	a	a	a	h	a	b	a	a	b	b	b	a	a	b	b	b	h	a	a	b	b	a	b	a	a	b	a	b	b	b	a	b	a	a	a	b	a	a	a	a	a	b	a	a	a
Araip_B04	Marker2954817	34.481	a	a	a	a	a	b	a	b	a	a	b	b	b	a	a	b	b	b	h	a	a	b	b	a	b	a	a	b	a	b	b	b	a	b	a	a	a	b	a	a	a	a	a	b	a	a	a
Araip_B04	Marker2922312	34.823	a	a	a	a	a	b	a	b	a	a	b	b	b	a	a	b	b	b	h	a	a	b	b	a	b	a	a	b	a	b	b	b	a	b	a	a	a	b	a	a	a	a	a	b	a	a	a
Araip_B04	Marker2854063	35.166	a	a	a	a	a	b	a	b	a	a	b	b	b	a	a	b	b	b	a	a	a	b	b	a	b	a	a	b	a	b	b	b	a	b	a	a	a	b	a	a	a	a	a	b	a	a	a
Araip_B04	Marker2767416	35.166	a	a	a	a	a	b	a	b	a	a	b	b	b	a	a	b	b	b	a	a	a	b	b	a	b	a	a	b	a	b	b	b	a	b	a	a	a	b	a	a	a	a	a	b	a	a	a
Araip_B04	Marker2697201	35.303	a	a	a	a	a	b	a	b	a	a	b	b	b	a	a	b	b	b	a	a	a	b	b	a	b	a	a	b	a	b	b	b	a	b	a	a	a	b	a	a	a	a	a	b	a	a	a
Araip_B04	Marker2829041	35.645	a	a	a	a	a	h	a	b	a	a	b	b	b	a	a	b	b	b	a	a	a	b	b	a	b	a	a	b	a	b	b	b	a	b	a	a	a	b	a	a	a	a	a	b	a	a	a
Araip_B04	Marker2764702	35.988	a	a	a	a	a	a	a	b	a	a	b	b	b	a	a	b	b	b	a	a	a	b	b	a	b	a	a	b	a	b	b	b	a	b	a	a	a	b	a	a	a	a	a	b	a	a	a
Araip_B04	Marker2871635	36.125	a	a	a	a	a	a	a	b	a	a	b	b	b	a	a	b	b	b	h	a	a	b	b	a	b	a	a	b	a	b	b	b	a	b	a	a	a	b	a	a	a	a	a	b	a	a	a
Araip_B04	Marker2924057	36.262	a	a	a	a	a	a	a	b	a	a	b	b	b	a	a	b	b	b	h	a	a	b	b	a	b	a	a	b	a	b	b	b	a	b	a	a	a	b	a	a	a	a	a	b	a	a	a
Araip_B04	Marker2888085	36.399	a	a	a	a	a	a	a	b	a	a	b	b	b	a	a	b	b	b	h	a	a	b	b	a	b	a	a	b	a	b	b	b	a	b	a	a	a	b	a	a	a	a	a	b	a	a	a
Araip_B04	Marker2700004	36.883	a	a	a	a	a	a	a	b	a	a	b	b	b	a	a	b	b	b	h	a	a	b	b	a	b	a	a	b	a	b	b	b	a	b	a	a	a	b	a	a	a	a	a	b	a	a	a
Araip_B04	Marker2959547	37.363	a	a	a	a	a	-	a	b	a	a	b	b	b	a	a	b	b	b	a	a	a	b	b	a	b	a	a	b	a	b	b	b	a	b	a	a	a	b	a	a	a	a	a	b	a	a	a
Araip_B04	Marker2960259	37.363	a	a	a	a	a	h	a	b	a	a	b	b	b	a	a	b	b	b	a	a	a	b	b	a	b	a	a	b	a	b	b	b	a	b	a	a	a	b	a	a	a	a	a	b	a	a	a
Araip_B04	Marker2977843	37.705	a	a	a	a	a	a	a	b	a	a	b	b	b	a	a	b	b	b	a	a	a	b	b	a	b	a	a	b	a	b	b	b	a	b	a	a	a	b	a	a	a	a	a	b	a	a	a
Araip_B04	Marker2829280	38.187	a	a	a	a	a	a	a	b	a	a	b	b	b	a	a	b	b	b	b	a	a	b	b	a	b	a	a	b	a	b	b	b	a	b	a	a	a	b	a	a	a	a	a	b	a	a	a
Araip_B04	Marker2818978	38.532	a	a	a	a	a	a	a	b	a	a	b	b	b	a	a	b	b	b	-	a	a	b	b	a	b	a	a	b	a	b	b	b	a	b	a	a	a	b	a	a	a	a	a	b	a	a	a
Araip_B04	Marker2765016	38.532	a	a	a	a	a	a	a	b	a	a	b	b	b	a	a	b	b	b	b	a	a	b	b	a	b	a	a	b	a	b	b	b	a	b	a	a	a	b	a	a	a	a	a	b	a	a	a
Araip_B04	Marker2697998	38.532	a	a	a	a	a	a	a	b	a	a	b	b	b	a	a	b	b	b	b	a	a	b	b	a	b	a	a	b	a	b	b	b	a	b	a	a	a	b	a	a	a	a	a	b	a	a	a
Araip_B04	Marker2811586	38.532	a	a	a	a	a	a	a	b	a	a	b	b	b	a	a	b	b	b	b	a	a	b	b	a	b	a	a	b	a	b	b	b	a	b	a	a	a	b	a	a	a	a	a	b	a	a	a
Araip_B04	Marker2900394	38.669	a	a	a	a	a	a	a	b	a	a	b	b	b	a	a	b	b	b	b	a	a	b	b	a	b	a	a	b	a	b	b	b	a	b	a	a	a	b	a	a	a	a	a	b	a	a	a
Araip_B04	Marker2974261	38.806	a	a	a	a	a	a	a	b	a	a	b	b	b	a	a	b	b	b	b	a	a	b	b	a	b	a	a	b	a	b	b	b	a	b	a	a	a	b	a	a	a	a	a	b	a	a	a
Araip_B04	Marker2882981	39.148	a	a	a	a	a	a	a	b	a	a	b	b	b	a	a	b	b	b	h	a	a	b	b	a	b	a	a	b	a	b	b	b	a	b	a	a	a	b	a	a	a	a	a	b	a	a	a
Araip_B04	Marker2870749	39.285	a	a	a	a	a	a	a	b	a	a	b	b	b	a	a	b	b	b	-	a	a	b	b	a	b	a	a	b	a	b	b	b	a	b	a	a	a	b	a	a	a	a	a	b	a	a	a
Araip_B04	Marker2732834	39.422	a	a	a	a	a	a	a	b	a	a	b	b	b	a	a	b	b	b	h	a	a	b	b	a	b	a	a	b	a	b	b	b	a	b	a	a	a	b	a	a	a	a	a	b	a	a	a
Araip_B04	Marker2990714	39.765	a	a	a	a	a	a	a	b	a	a	b	b	b	a	a	b	b	b	h	a	a	b	b	a	b	a	a	b	a	b	b	b	a	b	a	a	a	b	a	a	a	a	a	b	a	a	a
Araip_B04	Marker2927601	39.902	a	a	a	a	a	a	a	b	a	a	b	b	b	a	a	b	b	b	h	a	a	b	b	a	b	a	a	b	a	b	b	b	a	b	a	a	a	b	a	a	a	a	a	b	a	a	a
Araip_B04	Marker2888500	40.039	a	a	a	a	a	a	a	b	a	a	b	b	b	a	a	b	b	b	h	a	a	b	b	a	b	a	a	b	a	b	b	b	a	b	a	a	a	b	a	a	a	a	a	b	a	a	a
Araip_B04	Marker2828618	40.176	a	a	a	a	a	a	a	b	a	a	b	b	b	a	a	b	b	b	h	a	a	b	b	a	b	a	a	b	a	b	b	b	a	b	a	a	a	b	a	a	a	a	a	b	a	a	a
Araip_B04	Marker2779406	40.313	a	a	a	a	a	a	a	b	a	a	b	b	b	a	a	b	b	b	h	a	a	b	b	a	b	a	a	b	a	b	b	b	a	b	a	a	a	b	a	a	a	a	a	b	a	a	a
Araip_B04	Marker2716127	40.449	a	a	a	a	a	a	a	b	a	a	b	b	b	a	a	b	b	b	h	a	a	b	b	a	b	a	a	b	a	b	b	b	a	b	a	a	a	b	a	a	a	a	a	b	a	a	a
Araip_B04	Marker2755884	40.586	a	a	a	a	a	a	a	b	a	a	b	b	b	a	a	b	b	b	a	a	a	b	b	a	b	a	a	b	a	b	b	b	a	b	a	a	a	b	a	a	a	a	a	b	a	a	a
Araip_B04	Marker2949932	40.586	a	a	a	a	a	a	a	b	a	a	b	b	b	a	a	b	b	b	a	a	a	b	b	a	b	a	a	b	a	b	b	b	a	b	a	a	a	b	a	a	a	a	a	b	a	a	a
Araip_B04	Marker2938525	40.586	a	a	a	a	a	a	a	b	a	a	b	b	b	a	a	b	b	b	a	a	a	b	b	a	b	a	a	b	a	b	b	b	a	b	a	a	a	b	a	a	a	a	a	b	a	a	a
Araip_B04	Marker2876645	40.586	a	a	a	a	a	a	a	b	a	a	b	b	b	a	a	b	b	b	a	a	a	b	b	a	b	a	a	b	a	b	b	b	a	b	a	a	a	b	a	a	a	a	a	b	a	a	a
Araip_B04	Marker2860880	40.586	a	a	a	a	a	a	a	b	a	a	b	b	b	a	a	b	b	b	a	a	a	b	b	a	b	a	a	b	a	b	b	b	a	b	a	a	a	b	a	a	a	a	a	b	a	a	a
Araip_B04	Marker2706350	40.586	a	a	a	a	a	a	a	b	a	a	b	b	b	a	a	b	b	b	a	a	a	b	b	a	b	a	a	b	a	b	b	b	a	b	a	a	a	b	a	a	a	a	a	b	a	a	a
Araip_B04	Marker2700993	40.586	a	a	a	a	a	a	a	b	a	a	b	b	b	a	a	b	b	b	a	a	a	b	b	a	b	a	a	b	a	b	b	b	a	b	a	a	a	b	a	a	a	a	a	b	a	a	a
Araip_B04	Marker2721699	40.723	a	a	a	a	a	a	a	b	a	a	b	b	b	a	a	b	b	b	a	a	a	b	b	a	b	a	a	b	a	b	b	b	a	b	a	a	a	b	a	a	a	a	a	b	a	a	a
Araip_B04	Marker2863290	40.86	a	a	a	a	a	a	a	b	a	a	b	b	b	a	a	b	b	b	a	a	a	b	b	a	b	a	a	b	a	b	b	b	a	b	a	a	a	b	a	a	a	a	a	b	a	a	a
Araip_B04	Marker2867436	40.997	a	a	a	a	a	a	a	b	a	a	b	b	b	a	a	b	b	b	a	a	a	b	b	a	b	a	a	b	a	b	b	b	a	b	a	a	a	b	a	a	a	a	a	b	a	a	a
Araip_B04	Marker2922829	41.134	a	a	a	a	a	a	a	b	a	a	b	b	b	a	a	b	b	b	a	a	a	b	b	a	b	a	a	b	a	b	b	b	a	b	a	a	a	b	a	a	a	a	a	b	a	a	a
Araip_B04	Marker2709522	41.271	a	a	a	a	a	a	a	b	a	a	b	b	b	a	a	b	b	b	a	a	a	b	b	a	b	a	a	b	a	b	b	b	a	b	a	a	a	b	a	a	a	a	a	b	a	a	a
Araip_B04	Marker2883897	41.408	a	a	a	a	a	a	a	b	a	a	b	b	b	a	a	b	b	b	a	a	a	b	b	a	b	a	a	b	a	b	b	b	a	b	a	a	a	b	a	a	a	a	a	b	a	a	a
Araip_B04	Marker2806937	41.408	a	a	a	a	a	a	a	b	a	a	b	b	b	a	a	b	b	b	a	a	a	b	b	a	b	a	a	b	a	b	b	b	a	b	a	a	a	b	a	a	a	a	a	b	a	a	a
Araip_B04	Marker2711426	41.408	a	a	a	a	a	a	a	b	a	a	b	b	b	a	a	b	b	b	a	a	a	b	b	a	b	a	a	b	a	b	b	b	a	b	a	a	a	b	a	a	a	a	a	b	a	a	a
Araip_B04	Marker2744007	41.408	a	a	a	a	a	a	a	b	a	a	b	b	b	a	a	b	b	b	a	a	a	b	b	a	b	a	a	b	a	b	b	b	a	b	a	a	a	b	a	a	a	a	a	b	a	a	a
Araip_B04	Marker2843399	41.545	a	a	a	a	a	h	a	b	a	a	b	b	b	a	a	b	b	b	a	a	a	b	b	a	b	a	a	b	a	b	b	b	a	b	a	a	a	b	a	a	a	a	a	b	a	a	a
Araip_B04	Marker2695400	41.682	a	a	a	a	a	h	a	b	a	a	b	b	b	a	a	b	b	b	a	a	a	b	b	a	b	a	a	b	a	b	b	b	a	b	a	a	a	b	a	a	a	a	a	b	a	a	a
Araip_B04	Marker2812403	41.819	a	a	a	a	a	h	a	b	a	a	b	b	b	a	a	b	b	b	a	a	a	b	b	a	b	a	a	b	a	b	b	b	a	b	a	a	a	b	a	a	a	a	a	b	a	a	a
Araip_B04	Marker2808154	42.162	a	a	a	a	a	h	a	b	a	a	b	b	b	a	a	b	b	b	a	a	a	b	b	a	b	a	a	b	a	b	b	b	a	b	a	a	a	b	a	a	a	a	a	b	a	a	a
Araip_B04	Marker2751271	42.504	a	a	a	a	a	h	a	b	a	a	b	b	b	a	a	b	b	b	a	a	a	b	b	a	b	a	a	b	a	b	b	b	a	b	a	a	a	b	a	a	a	a	a	b	a	a	a
Araip_B04	Marker2731100	42.847	a	a	a	a	a	h	a	b	a	a	b	b	b	a	a	b	b	b	a	a	a	b	b	a	b	a	a	b	a	b	b	b	a	b	a	a	a	b	a	a	a	a	a	b	a	a	a
Araip_B04	Marker2697786	43.189	a	a	a	a	a	h	a	b	a	a	b	b	b	a	a	b	b	b	a	a	a	b	b	a	b	a	a	b	a	b	b	b	a	b	a	a	a	b	a	a	a	a	a	b	a	a	a
Araip_B04	Marker2726189	43.532	a	a	a	a	a	h	a	b	a	a	b	b	b	a	a	b	b	b	a	a	a	b	b	a	b	a	a	b	a	b	b	b	a	b	a	a	a	b	a	a	a	a	a	b	a	a	a
Araip_B04	Marker2988473	43.874	a	a	a	a	a	h	a	b	a	a	b	b	b	a	a	b	b	b	a	a	a	b	b	a	b	a	a	b	a	b	b	b	a	b	a	a	a	b	a	a	a	a	a	b	a	a	a
Araip_B04	Marker2965428	44.217	a	a	a	a	a	h	a	b	a	a	b	b	b	a	a	b	b	b	a	a	a	b	b	a	b	a	a	b	a	b	b	b	a	b	a	a	a	b	a	a	a	a	a	b	a	a	a
Araip_B04	Marker2960003	44.354	a	a	a	a	a	h	a	b	a	a	b	b	b	a	a	b	b	b	a	a	a	b	b	a	b	a	a	b	a	b	b	b	a	b	a	a	a	b	a	a	a	a	a	b	a	a	a
Araip_B04	Marker2918043	44.491	a	a	a	a	a	h	a	b	a	a	b	b	b	a	a	b	b	b	a	a	a	b	b	a	b	a	a	b	a	b	b	b	a	b	a	a	a	b	a	a	a	a	a	b	a	a	a
Araip_B04	Marker2917610	44.628	a	a	a	a	a	h	a	b	a	a	b	b	b	a	a	b	b	b	a	a	a	b	b	a	b	a	a	b	a	b	b	b	a	b	a	a	a	b	a	a	a	a	a	b	a	a	a
Araip_B04	Marker2896807	44.765	a	a	a	a	a	h	a	b	a	a	b	b	b	a	a	b	b	b	a	a	a	b	b	a	b	a	a	b	a	b	b	b	a	b	a	a	a	b	a	a	a	a	a	b	a	a	a
Araip_B04	Marker2890487	44.902	a	a	a	a	a	h	a	b	a	a	b	b	b	a	a	b	b	b	a	a	a	b	b	a	b	a	a	b	a	b	b	b	a	b	a	a	a	b	a	a	a	a	a	b	a	a	a
Araip_B04	Marker2878752	45.039	a	a	a	a	a	h	a	b	a	a	b	b	b	a	a	b	b	b	a	a	a	b	b	a	b	a	a	b	a	b	b	b	a	b	a	a	a	b	a	a	a	a	a	b	a	a	a
Araip_B04	Marker2862852	45.176	a	a	a	a	a	h	a	b	a	a	b	b	b	a	a	b	b	b	a	a	a	b	b	a	b	a	a	b	a	b	b	b	a	b	a	a	a	b	a	a	a	a	a	b	a	a	a
Araip_B04	Marker2820031	45.313	a	a	a	a	a	h	a	b	a	a	b	b	b	a	a	b	b	b	a	a	a	b	b	a	b	a	a	b	a	b	b	b	a	b	a	a	a	b	a	a	a	a	a	b	a	a	a
Araip_B04	Marker2806400	45.45	a	a	a	a	a	h	a	b	a	a	b	b	b	a	a	b	b	b	a	a	a	b	b	a	b	a	a	b	a	b	b	b	a	b	a	a	a	b	a	a	a	a	a	b	a	a	a
Araip_B04	Marker2863586	45.587	a	a	a	a	a	b	a	b	a	a	b	b	b	a	a	b	b	b	a	a	a	b	b	a	b	a	a	b	a	b	b	b	a	b	a	a	a	b	a	a	a	a	a	b	a	a	a
Araip_B04	Marker2925409	45.587	a	a	a	a	a	b	a	b	a	a	b	b	b	a	a	b	b	b	a	a	a	b	b	a	b	a	a	b	a	b	b	b	a	b	a	a	a	b	a	a	a	a	a	b	a	a	a
Araip_B04	Marker2905089	45.724	a	a	a	a	a	b	a	b	a	a	b	b	b	a	a	b	b	b	h	a	a	b	b	a	b	a	a	b	a	b	b	b	a	b	a	a	a	b	a	a	a	a	a	b	a	a	a
Araip_B04	Marker2887663	45.86	a	a	a	a	a	b	a	b	a	a	b	b	b	a	a	b	b	b	h	a	a	b	b	a	b	a	a	b	a	b	b	b	a	b	a	a	a	b	a	a	a	a	a	b	a	a	a
Araip_B04	Marker2870283	45.997	a	a	a	a	a	b	a	b	a	a	b	b	b	a	a	b	b	b	h	a	a	b	b	a	b	a	a	b	a	b	b	b	a	b	a	a	a	b	a	a	a	a	a	b	a	a	a
Araip_B04	Marker2963538	46.34	a	a	a	a	a	h	a	b	a	a	b	b	b	a	a	b	b	b	h	a	a	b	b	a	b	a	a	b	a	b	b	b	a	b	a	a	a	b	a	a	a	a	a	b	a	a	a
Araip_B04	Marker2945833	46.682	a	a	a	a	a	h	a	b	a	a	b	b	b	a	a	b	b	b	h	a	a	b	b	a	b	a	a	b	a	b	b	b	a	b	a	a	a	b	a	a	a	a	a	b	a	a	a
Araip_B04	Marker2931627	47.025	a	a	a	a	a	h	a	b	a	a	b	b	b	a	a	b	b	b	h	a	a	b	b	a	b	a	a	b	a	b	b	b	a	b	a	a	a	b	a	a	a	a	a	b	a	a	a
Araip_B04	Marker2896889	47.367	a	a	a	a	a	h	a	b	a	a	b	b	b	a	a	b	b	b	h	a	a	b	b	a	b	a	a	b	a	b	b	b	a	b	a	a	a	b	a	a	a	a	a	b	a	a	a
Araip_B04	Marker2878225	47.71	a	a	a	a	a	h	a	b	a	a	b	b	b	a	a	b	b	b	h	a	a	b	b	a	b	a	a	b	a	b	b	b	a	b	a	a	a	b	a	a	a	a	a	b	a	a	a
Araip_B04	Marker2782209	48.052	a	a	a	a	a	h	a	b	a	a	b	b	b	a	a	b	b	b	h	a	a	b	b	a	b	a	a	b	a	b	b	b	a	b	a	a	a	b	a	a	a	a	a	b	a	a	a
Araip_B04	Marker2779889	48.395	a	a	a	a	a	h	a	b	a	a	b	b	b	a	a	b	b	b	h	a	a	b	b	a	b	a	a	b	a	b	b	b	a	b	a	a	a	b	a	a	a	a	a	b	a	a	a
Araip_B04	Marker2740808	48.737	a	a	a	a	a	h	a	b	a	a	b	b	b	a	a	b	b	b	h	a	a	b	b	a	b	a	a	b	a	b	b	b	a	b	a	a	a	b	a	a	a	a	a	b	a	a	a
Araip_B04	Marker2728271	49.08	a	a	a	a	a	h	a	b	a	a	b	b	b	a	a	b	b	b	h	a	a	b	b	a	b	a	a	b	a	b	b	b	a	b	a	a	a	b	a	a	a	a	a	b	a	a	a
Araip_B04	Marker2718336	49.422	a	a	a	a	a	h	a	b	a	a	b	b	b	a	a	b	b	b	h	a	a	b	b	a	b	a	a	b	a	b	b	b	a	b	a	a	a	b	a	a	a	a	a	b	a	a	a
Araip_B04	Marker2983515	49.765	a	a	a	a	a	h	a	b	a	a	b	b	b	a	a	b	b	b	h	a	a	b	b	a	b	a	a	b	a	b	b	b	a	b	a	a	a	b	a	a	a	a	a	b	a	a	a
Araip_B04	Marker2711916	50.107	a	a	a	a	a	h	a	b	a	a	b	b	b	a	a	b	b	b	h	a	a	b	b	a	b	a	a	b	a	b	b	b	a	b	a	a	a	b	a	a	a	a	a	b	a	a	a
Araip_B04	Marker2755960	50.244	a	a	a	a	a	h	a	b	a	a	b	b	b	a	a	b	b	b	b	a	a	b	b	a	b	a	a	b	a	b	b	b	a	b	a	a	a	b	a	a	a	a	a	b	a	a	a
Araip_B04	Marker2782854	50.244	a	a	a	a	a	h	a	b	a	a	b	b	b	a	a	b	b	b	b	a	a	b	b	a	b	a	a	b	a	b	b	b	a	b	a	a	a	b	a	a	a	a	a	b	a	a	a
Araip_B04	Marker2816357	50.244	a	a	a	a	a	h	a	b	a	a	b	b	b	a	a	b	b	b	b	a	a	b	b	a	b	a	a	b	a	b	b	b	a	b	a	a	a	b	a	a	a	a	a	b	a	a	a
Araip_B04	Marker2927708	50.244	a	a	a	a	a	b	a	b	a	a	b	b	b	a	a	b	b	b	b	a	a	b	b	a	b	a	a	b	a	b	b	b	a	b	a	a	a	b	a	a	a	a	a	b	a	a	a
Araip_B04	Marker2792486	50.244	a	a	a	a	a	b	a	b	a	a	b	b	b	a	a	b	b	b	b	a	a	b	b	a	b	a	a	b	a	b	b	b	a	b	a	a	a	b	a	a	a	a	a	b	a	a	a
Araip_B04	Marker2782823	50.244	a	a	a	a	a	b	a	b	a	a	b	b	b	a	a	b	b	b	b	a	a	b	b	a	b	a	a	b	a	b	b	b	a	b	a	a	a	b	a	a	a	a	a	b	a	a	a
Araip_B04	Marker2730720	50.244	a	a	a	a	a	b	a	b	a	a	b	b	b	a	a	b	b	b	b	a	a	b	b	a	b	a	a	b	a	b	b	b	a	b	a	a	a	b	a	a	a	a	a	b	a	a	a
Araip_B04	Marker2811776	50.244	a	a	a	a	a	a	a	b	a	a	b	b	b	a	a	b	b	b	-	a	a	b	b	a	b	a	a	b	a	b	b	b	a	b	a	a	a	b	a	a	a	a	a	b	a	a	a
Araip_B04	Marker2700317	50.244	a	a	a	a	a	-	a	b	a	a	b	b	b	a	a	b	b	b	-	a	a	b	b	a	b	a	a	b	a	b	b	b	a	b	a	a	a	b	a	a	a	a	a	b	a	a	a
Araip_B04	Marker2989466	50.244	a	a	a	a	a	a	a	b	a	a	b	b	b	a	a	b	b	b	b	a	a	b	b	a	b	a	a	b	a	b	b	b	a	b	a	a	a	b	a	a	a	a	a	b	a	a	a
Araip_B04	Marker2950000	50.244	a	a	a	a	a	-	a	b	a	a	b	b	b	a	a	b	b	b	b	a	a	b	b	a	b	a	a	b	a	b	b	b	a	b	a	a	a	b	a	a	a	a	a	b	a	a	a
Araip_B04	Marker2949486	50.244	a	a	a	a	a	a	a	b	a	a	b	b	b	a	a	b	b	b	b	a	a	b	b	a	b	a	a	b	a	b	b	b	a	b	a	a	a	b	a	a	a	a	a	b	a	a	a
Araip_B04	Marker2727033	50.244	a	a	a	a	a	-	a	b	a	a	b	b	b	a	a	b	b	b	b	a	a	b	b	a	b	a	a	b	a	b	b	b	a	b	a	a	a	b	a	a	a	a	a	b	a	a	a
Araip_B04	Marker2693280	50.381	a	a	a	a	a	h	a	b	a	a	b	b	b	a	a	b	b	b	b	a	a	b	b	a	b	a	a	b	a	b	b	b	a	b	a	a	a	b	a	a	a	a	a	b	a	a	a
Araip_B04	Marker2943326	50.724	a	a	a	a	a	h	a	b	a	a	b	b	b	a	a	b	b	b	b	a	a	b	b	a	b	a	a	b	a	b	b	b	a	b	a	a	a	b	a	a	a	a	a	b	a	a	a
Araip_B04	Marker2755230	51.066	a	a	a	a	a	h	a	b	a	a	b	b	b	a	a	b	b	b	b	a	a	b	b	a	b	a	a	b	a	b	b	b	a	b	a	a	a	b	a	a	a	a	a	b	a	a	a
Araip_B04	Marker2744649	51.409	a	a	a	a	a	h	a	b	a	a	b	b	b	a	a	b	b	b	b	a	a	b	b	a	b	a	a	b	a	b	b	b	a	b	a	a	a	b	a	a	a	a	a	b	a	a	a
Araip_B04	Marker2743740	51.888	a	a	a	a	a	h	a	b	a	a	b	b	b	a	a	b	b	b	h	a	a	b	b	a	b	a	a	b	a	b	b	b	a	b	a	a	a	b	a	a	a	a	a	b	a	a	a
Araip_B04	Marker2858644	52.367	a	a	a	a	a	h	a	b	a	a	b	b	b	a	a	b	b	b	h	a	a	b	b	a	b	a	a	b	a	b	b	b	a	b	a	a	a	b	a	a	a	a	a	b	a	a	a
Araip_B04	Marker2941811	52.847	a	a	a	a	a	h	a	b	a	a	b	b	b	a	a	b	b	b	h	a	a	b	b	a	b	a	a	b	a	b	b	b	a	b	a	a	a	b	a	a	a	a	a	b	a	a	a
Araip_B04	Marker2940069	53.326	a	a	a	a	a	h	a	b	a	a	b	b	b	a	a	b	b	b	h	a	a	b	b	a	b	a	a	b	a	b	b	b	a	b	a	a	a	b	a	a	a	a	a	b	a	a	a
Araip_B04	Marker2933494	53.806	a	a	a	a	a	h	a	b	a	a	b	b	b	a	a	b	b	b	h	a	a	b	b	a	b	a	a	b	a	b	b	b	a	b	a	a	a	b	a	a	a	a	a	b	a	a	a
Araip_B04	Marker2923291	54.285	a	a	a	a	a	h	a	b	a	a	b	b	b	a	a	b	b	b	h	a	a	b	b	a	b	a	a	b	a	b	b	b	a	b	a	a	a	b	a	a	a	a	a	b	a	a	a
Araip_B04	Marker2843318	54.765	a	a	a	a	a	h	a	b	a	a	b	b	b	a	a	b	b	b	h	a	a	b	b	a	b	a	a	b	a	b	b	b	a	b	a	a	a	b	a	a	a	a	a	b	a	a	a
Araip_B04	Marker2820520	55.244	a	a	a	a	a	h	a	b	a	a	b	b	b	a	a	b	b	b	h	a	a	b	b	a	b	a	a	b	a	b	b	b	a	b	a	a	a	b	a	a	a	a	a	b	a	a	a
Araip_B04	Marker2802817	55.724	a	a	a	a	a	h	a	b	a	a	b	b	b	a	a	b	b	b	h	a	a	b	b	a	b	a	a	b	a	b	b	b	a	b	a	a	a	b	a	a	a	a	a	b	a	a	a
Araip_B04	Marker2763316	56.203	a	a	a	a	a	h	a	b	a	a	b	b	b	a	a	b	b	b	h	a	a	b	b	a	b	a	a	b	a	b	b	b	a	b	a	a	a	b	a	a	a	a	a	b	a	a	a
Araip_B04	Marker2735658	56.683	a	a	a	a	a	h	a	b	a	a	b	b	b	a	a	b	b	b	h	a	a	b	b	a	b	a	a	b	a	b	b	b	a	b	a	a	a	b	a	a	a	a	a	b	a	a	a
Araip_B04	Marker2735495	57.162	a	a	a	a	a	h	a	b	a	a	b	b	b	a	a	b	b	b	h	a	a	b	b	a	b	a	a	b	a	b	b	b	a	b	a	a	a	b	a	a	a	a	a	b	a	a	a
Araip_B04	Marker2703852	57.642	a	a	a	a	a	b	a	b	a	a	b	b	b	a	a	b	b	b	h	a	a	b	b	a	b	a	a	b	a	b	b	b	a	b	a	a	a	b	a	a	a	a	a	b	a	a	a
Araip_B04	Marker2837554	57.984	a	a	a	a	a	b	a	b	a	a	b	b	b	a	a	b	b	b	h	a	a	b	b	a	b	a	a	b	a	b	b	b	a	b	a	a	a	b	a	a	a	a	a	b	a	a	a
Araip_B04	Marker2704375	58.327	a	a	a	a	a	b	a	b	a	a	b	b	b	a	a	b	b	b	h	a	a	b	b	a	b	a	a	b	a	b	b	b	a	b	a	a	a	b	a	a	a	a	a	b	a	a	a
Araip_B04	Marker2854232	58.464	a	a	a	a	a	b	a	b	a	a	b	b	b	a	a	b	b	b	h	a	a	b	b	a	b	a	a	b	a	b	b	b	a	b	a	a	a	b	a	a	a	a	a	b	a	a	a
Araip_B04	Marker2931068	58.601	a	a	a	a	a	b	a	b	a	a	b	b	b	a	a	b	b	b	-	a	a	b	b	a	b	a	a	b	a	b	b	b	a	b	a	a	a	b	a	a	a	a	a	b	a	a	a
Araip_B04	Marker2969975	58.601	a	a	a	a	a	b	a	b	a	a	b	b	b	a	a	b	b	b	b	a	a	b	b	a	b	a	a	b	a	b	b	b	a	b	a	a	a	b	a	a	a	a	a	b	a	a	a
Araip_B04	Marker2878757	58.601	a	a	a	a	a	b	a	b	a	a	b	b	b	a	a	b	b	b	b	a	a	b	b	a	b	a	a	b	a	b	b	b	a	b	a	a	a	b	a	a	a	a	a	b	a	a	a
Araip_B04	Marker2775746	58.737	a	a	a	a	a	b	a	b	a	a	b	b	b	a	a	b	b	b	b	a	a	b	b	a	b	a	a	b	a	b	b	b	a	b	a	a	a	b	a	a	a	a	a	b	a	a	a
Araip_B04	Marker2827940	58.874	a	a	a	a	a	b	a	b	a	a	b	b	b	a	a	b	b	b	b	a	a	b	b	a	b	a	a	b	a	b	b	b	a	b	a	a	a	b	a	a	a	a	a	b	a	a	a
Araip_B04	Marker2859172	59.011	a	a	a	a	a	b	a	b	a	a	b	b	b	a	a	b	b	b	b	a	a	b	b	a	b	a	a	b	a	b	b	b	a	b	a	a	a	b	a	a	a	a	a	b	a	a	a
Araip_B04	Marker2844503	59.148	a	a	a	a	a	b	a	b	a	a	b	b	b	a	a	b	b	b	b	a	a	b	b	a	b	a	a	b	a	b	b	b	a	b	a	a	a	b	a	a	a	a	a	b	a	a	a
Araip_B04	Marker2974750	59.285	a	a	a	a	a	b	a	b	a	a	b	b	b	a	a	b	b	b	b	a	a	b	b	a	b	a	a	b	a	b	b	b	a	b	a	a	a	b	a	a	a	a	a	b	a	a	a
Araip_B04	Marker2961698	59.628	a	a	a	a	a	b	a	b	a	a	b	b	b	a	a	b	b	b	h	a	a	b	b	a	b	a	a	b	a	b	b	b	a	b	a	a	a	b	a	a	a	a	a	b	a	a	a
Araip_B04	Marker2946212	59.765	a	a	a	a	a	b	a	b	a	a	b	b	b	a	a	b	b	b	a	a	a	b	b	a	b	a	a	b	a	b	b	b	a	b	a	a	a	b	a	a	a	a	a	b	a	a	a
Araip_B04	PM35	59.765	a	a	a	a	a	b	a	b	a	a	b	b	b	a	a	b	b	b	b	a	a	b	b	a	b	a	a	b	a	b	b	b	a	b	a	a	a	b	a	a	a	a	a	b	a	a	a
Araip_B04	Marker2877867	59.765	a	a	a	a	a	b	a	b	a	a	b	b	b	a	a	b	b	b	-	a	a	b	b	a	b	a	a	b	a	b	b	b	a	b	a	a	a	b	a	a	a	a	a	b	a	a	a
Araip_B04	Marker2741859	59.902	a	a	a	a	a	h	a	b	a	a	b	b	b	a	a	b	b	b	a	a	a	b	b	a	b	a	a	b	a	b	b	b	a	b	a	a	a	b	a	a	a	a	a	b	a	a	a
Araip_B04	Marker2733199	60.039	a	a	a	a	a	a	a	b	a	a	b	b	b	a	a	b	b	b	a	a	a	b	b	a	b	a	a	b	a	b	b	b	a	b	a	a	a	b	a	a	a	a	a	b	a	a	a
Araip_B04	Marker2737165	60.381	a	a	a	a	a	a	a	b	a	a	b	b	b	a	a	b	b	b	h	a	a	b	b	a	b	a	a	b	a	b	b	b	a	b	a	a	a	b	a	a	a	a	a	b	a	a	a
Araip_B04	Marker2858861	60.724	a	a	a	a	a	a	a	b	a	a	b	b	b	a	a	b	b	b	h	a	a	b	b	a	b	a	a	b	a	b	b	b	a	b	a	a	a	b	a	a	a	a	a	b	a	a	a
Araip_B04	Marker2955140	61.203	a	a	a	a	a	h	a	b	a	a	b	b	b	a	a	b	b	b	h	a	a	b	b	a	b	a	a	b	a	b	b	b	a	b	a	a	a	b	a	a	a	a	a	b	a	a	a
Araip_B04	Marker2769934	61.34	a	a	a	a	a	a	a	b	a	a	b	b	b	a	a	b	b	b	a	a	a	b	b	a	b	a	a	b	a	b	b	b	a	b	a	a	a	b	a	a	a	a	a	b	a	a	a
Araip_B04	Marker2869073	61.34	a	a	a	a	a	-	a	b	a	a	b	b	b	a	a	b	b	b	-	a	a	b	b	a	b	a	a	b	a	b	b	b	a	b	a	a	a	b	a	a	a	a	a	b	a	a	a
Araip_B04	Marker2782213	61.477	a	a	a	a	a	h	a	b	a	a	b	b	b	a	a	b	b	b	h	a	a	b	b	a	b	a	a	b	a	b	b	b	a	b	a	a	a	b	a	a	a	a	a	b	a	a	a
Araip_B04	Marker2988579	61.957	a	a	a	a	a	h	a	b	a	a	b	b	b	a	a	b	b	b	h	a	a	b	b	a	b	a	a	b	a	b	b	b	a	b	a	a	a	b	a	a	a	a	a	b	a	a	a
Araip_B04	Marker2725235	62.436	a	a	a	a	a	h	a	b	a	a	b	b	b	a	a	b	b	b	h	a	a	b	b	a	b	a	a	b	a	b	b	b	a	b	a	a	a	b	a	a	a	a	a	b	a	a	a
Araip_B04	Marker2712000	62.779	a	a	a	a	a	h	a	b	a	a	b	b	b	a	a	b	b	b	h	a	a	b	b	a	b	a	a	b	a	b	b	b	a	b	a	a	a	b	a	a	a	a	a	b	a	a	a
Araip_B04	Marker2845893	63.121	a	a	a	a	a	h	a	b	a	a	b	b	b	a	a	b	b	b	h	a	a	b	b	a	b	a	a	b	a	b	b	b	a	b	a	a	a	b	a	a	a	a	a	b	a	a	a
Araip_B04	Marker2868672	63.464	a	a	a	a	a	h	a	b	a	a	b	b	b	a	a	b	b	b	h	a	a	b	b	a	b	a	a	b	a	b	b	b	a	b	a	a	a	b	a	a	a	a	a	b	a	a	a
Araip_B04	Marker2701303	64.151	a	a	a	a	a	h	a	b	a	a	b	b	b	a	a	b	b	b	h	a	a	b	b	a	b	a	a	b	a	b	b	b	a	b	a	a	a	b	a	a	a	a	a	b	a	a	a
Araip_B04	Marker2747632	64.493	a	a	a	a	a	h	a	b	a	a	b	b	b	a	a	b	b	b	h	a	a	b	b	a	b	a	a	b	a	b	b	b	a	b	a	a	a	b	a	a	a	a	a	b	a	a	a
Araip_B04	Marker2849041	64.836	a	a	a	a	a	h	a	b	a	a	b	b	b	a	a	b	b	b	a	a	a	b	b	a	b	a	a	b	a	b	b	b	a	b	a	a	a	b	a	a	a	a	a	b	a	a	a
Araip_B04	Marker2711657	65.667	a	a	a	a	a	h	a	b	a	a	b	b	b	a	a	b	b	b	a	a	a	b	b	a	b	a	a	b	a	b	b	b	a	b	a	a	a	b	a	a	a	a	a	b	a	a	a
Araip_B04	Marker2755916	66.015	a	a	a	a	a	h	a	-	a	a	b	b	b	a	a	b	b	b	a	a	a	b	b	a	b	a	a	b	a	b	b	b	a	b	a	a	a	b	a	a	a	a	a	b	a	a	a
Araip_B04	Marker2791865	66.015	a	a	a	a	a	-	a	b	a	a	b	b	b	a	a	b	b	b	a	a	a	b	b	a	b	a	a	b	a	b	b	b	a	b	a	a	a	b	a	a	a	a	a	b	a	a	a
Araip_B04	Marker2740968	66.152	a	a	a	a	a	h	a	b	a	a	b	b	b	a	a	b	b	b	h	a	a	b	b	a	b	a	a	b	a	b	b	b	a	b	a	a	a	b	a	a	a	a	a	b	a	a	a
Araip_B04	Marker2853945	66.631	a	a	a	a	a	h	a	b	a	a	b	b	b	a	a	b	b	b	h	a	a	b	b	a	b	a	a	b	a	b	b	b	a	b	a	a	a	b	a	a	a	a	a	b	a	a	a
Araip_B04	Marker2778148	67.111	a	a	a	a	a	h	a	b	a	a	b	b	b	a	a	b	b	b	h	a	a	b	b	a	b	a	a	b	a	b	b	b	a	b	a	a	a	b	a	a	a	a	a	b	a	a	a
Araip_B04	Marker2987420	68.502	a	a	a	a	a	h	a	b	a	a	b	b	b	a	a	b	b	b	a	a	a	b	b	a	b	a	a	b	a	b	b	b	a	b	a	a	a	b	a	a	a	a	a	b	a	a	a
Araip_B04	Marker2728193	69.19	a	a	a	a	a	a	a	b	a	a	b	b	b	a	a	b	b	b	a	a	a	b	b	a	b	a	a	b	a	b	b	b	a	b	a	a	a	b	a	a	a	a	a	b	a	a	a
Araip_B04	Marker2946743	69.671	a	a	a	a	a	a	a	b	a	a	b	b	b	a	a	b	b	b	a	a	a	b	b	a	b	a	a	b	a	b	b	b	a	b	a	a	a	b	a	a	a	a	a	b	a	a	a
Araip_B04	Marker2881197	71.217	a	a	a	a	a	a	a	b	a	a	b	b	b	a	a	b	b	b	h	a	a	b	b	a	b	a	a	b	a	b	b	a	a	b	a	a	a	b	a	a	a	a	a	b	a	a	a
Araip_B04	Marker2890796	72.763	a	a	a	a	a	a	a	a	a	a	b	b	b	a	a	b	b	b	h	a	a	b	b	a	b	a	a	b	a	b	b	a	a	b	a	a	a	b	a	a	a	a	a	b	a	a	a
Araip_B04	Marker2827324	72.9	a	a	a	a	a	a	a	a	a	a	b	b	b	a	a	b	b	b	b	a	a	b	b	a	b	a	a	b	a	b	b	a	a	b	a	a	a	b	a	a	a	a	a	b	a	a	a
Araip_B04	Marker2972557	73.382	a	a	a	a	a	a	a	a	a	a	b	b	b	a	a	b	b	b	b	a	a	b	b	a	b	a	a	b	a	b	b	a	a	b	a	a	a	b	a	a	a	a	a	b	a	a	a
Araip_B04	Marker2981783	73.864	a	a	a	a	a	a	a	a	a	a	b	b	b	a	a	b	b	b	a	a	a	b	b	a	b	a	a	b	a	b	b	a	a	b	a	a	a	b	a	a	a	a	a	b	a	a	a
Araip_B04	Marker2870638	74.558	a	a	a	a	a	a	a	a	a	a	b	b	b	a	a	b	b	b	a	a	a	b	b	a	b	a	a	b	a	b	b	a	a	b	a	a	a	b	a	a	a	a	a	b	a	a	a
Araip_B04	Ah1TC4E09	75.622	a	a	a	a	a	a	a	a	a	a	b	b	a	b	a	b	b	b	b	a	a	b	b	a	b	a	a	b	a	b	b	a	a	b	a	a	a	b	a	a	a	a	a	b	a	a	a
Araip_B04	Marker2829999	76.831	a	a	a	a	a	a	a	a	a	a	b	b	a	a	a	b	b	b	b	a	a	b	b	a	b	a	a	b	a	b	b	a	a	b	a	a	a	b	a	a	a	a	a	b	a	b	a
Araip_B04	Marker2697314	77.174	a	a	a	a	a	a	a	a	a	a	b	b	a	a	a	b	b	b	h	a	a	b	b	a	b	a	a	b	a	b	b	a	a	b	a	a	a	b	a	a	a	a	a	b	a	b	a
Araip_B04	Marker2697106	78.416	a	a	a	a	a	a	a	a	a	a	b	b	a	a	a	b	b	b	a	a	a	b	b	a	b	a	a	b	a	b	b	a	a	b	a	a	a	b	a	a	a	a	a	b	a	b	a
Araip_B04	Marker2875822	78.553	a	a	a	a	a	a	a	a	a	a	b	b	a	a	a	b	b	b	a	a	a	b	b	a	b	a	a	b	a	b	b	a	a	b	a	a	a	b	a	a	a	a	a	b	a	b	a
Araip_B04	Marker2793349	81.843	a	a	a	a	a	a	a	a	a	a	b	b	a	a	a	b	b	b	a	a	a	b	b	a	b	a	a	a	a	b	b	a	a	b	a	a	a	b	a	a	a	a	a	b	a	b	a
Araip_B04	Marker2886528	82.324	a	a	a	a	a	a	a	a	a	a	b	b	a	b	a	b	b	b	a	a	a	b	b	a	b	a	a	a	a	b	b	a	a	b	a	a	a	b	a	a	a	a	a	b	a	b	a
Araip_B04	Marker2887331	82.461	a	a	a	a	a	a	a	a	a	a	b	b	a	b	a	b	b	b	-	a	a	b	b	a	b	a	a	a	a	b	b	a	a	b	a	a	a	b	a	a	a	a	a	b	a	b	a
Araip_B04	Marker2963203	83.176	a	a	a	a	a	a	a	a	a	a	b	b	a	b	a	b	b	b	h	a	a	b	b	a	b	a	a	a	a	b	b	a	a	b	a	a	a	b	a	a	a	a	a	b	a	b	b
Araip_B04	Marker2854549	85.133	a	a	a	a	a	a	a	a	a	a	b	b	a	b	a	b	b	b	h	a	a	b	b	a	b	a	a	a	a	b	b	a	a	b	a	a	a	b	a	a	a	a	a	b	a	b	b
Araip_B04	Marker2858548	85.27	a	a	a	a	a	a	a	a	a	a	b	b	a	b	a	b	b	b	a	a	a	b	b	a	b	a	a	a	a	b	b	a	a	b	a	a	a	b	a	a	a	a	a	b	a	b	a
Araip_B04	Marker2753179	85.27	a	a	-	a	a	a	a	a	a	a	b	b	a	b	a	b	b	b	a	a	a	b	b	a	b	a	a	a	a	b	b	a	a	b	a	a	a	b	a	a	a	a	a	b	a	b	-
Araip_B04	Marker2970845	85.769	a	a	a	a	a	a	a	a	a	a	b	b	a	b	a	b	b	b	h	a	a	b	b	a	b	a	a	a	a	b	b	a	a	b	a	a	a	b	a	a	a	a	a	b	a	b	b
Araip_B04	Marker2870311	86.956	a	a	a	a	a	a	a	a	a	a	b	b	a	b	a	b	b	b	h	a	a	b	b	a	b	a	a	a	a	b	b	a	a	b	b	a	a	b	a	a	a	a	a	b	a	b	b
Araip_B04	Marker2746218	87.298	a	a	a	a	a	a	a	a	a	a	b	b	a	b	a	b	b	b	h	a	a	b	b	a	b	a	a	a	a	b	b	a	a	b	b	a	a	b	a	a	a	a	a	b	a	b	b
Araip_B04	Marker2968830	92.202	a	a	a	a	a	a	a	a	a	a	b	b	a	b	a	b	b	b	a	a	a	b	b	b	b	b	a	a	a	a	b	b	a	b	b	a	a	b	a	b	a	a	a	b	a	b	b
Araip_B04	Marker2784780	97.107	a	a	a	a	a	a	a	a	a	a	b	b	a	b	a	b	b	b	h	a	a	b	b	b	b	a	a	a	a	b	b	a	a	b	b	a	a	b	a	b	a	a	a	b	a	b	b
Araip_B04	Marker2781139	98.506	a	a	b	a	a	a	a	a	a	a	b	b	a	b	a	b	b	b	a	a	a	b	b	b	b	a	a	a	a	b	b	-	a	b	b	a	a	b	a	b	a	a	a	b	a	b	b
Araip_B04	Marker2918421	106.595	a	a	b	a	a	a	a	a	a	a	b	b	a	b	a	b	b	b	h	a	a	b	b	b	b	b	b	a	a	a	b	a	a	b	b	a	b	b	a	a	a	a	a	b	a	b	b
Araip_B04	Marker2851898	112.505	a	a	b	a	a	a	a	a	a	a	b	b	a	b	a	b	b	b	a	a	a	b	b	b	b	b	b	a	a	a	b	b	a	b	b	a	b	b	a	a	a	a	a	b	a	b	b
Araip_B04	Marker2754081	118.865	a	a	b	a	a	h	a	a	a	a	b	b	a	b	a	b	b	b	h	a	a	h	b	b	b	b	b	a	a	a	b	h	a	b	b	a	h	b	a	b	h	a	a	b	a	b	b
Araip_B04	Marker2714364	125.478	a	a	b	a	a	h	a	a	a	a	b	b	a	b	a	b	b	h	a	a	a	h	b	b	b	b	b	a	a	a	b	h	h	b	b	a	h	b	a	b	h	h	a	b	a	b	b
Araip_B04	Marker2868482	131.883	a	a	b	a	a	h	a	a	a	a	b	b	a	b	a	b	b	h	h	a	a	h	b	b	b	b	b	a	a	a	b	h	h	b	b	a	h	b	a	b	h	h	a	b	a	b	b
Araip_B04	Marker2757504	138.708	a	a	b	a	a	h	a	a	a	a	b	b	a	b	a	b	b	h	h	a	a	h	b	b	b	b	b	a	a	a	b	b	h	b	b	a	h	b	a	b	a	h	a	b	a	b	b
Araip_B04	Marker2977219	144.502	a	a	b	a	a	a	a	a	a	a	b	b	a	b	a	b	b	h	a	a	a	b	b	b	b	b	b	a	a	a	b	b	h	a	b	a	h	b	a	b	h	a	a	b	a	b	b
Araip_B04	Marker2779322	150.077	a	a	b	a	a	h	a	a	a	a	b	b	a	b	a	b	b	h	h	a	a	b	b	b	b	b	b	a	a	a	b	b	b	a	b	a	h	b	a	b	h	a	a	b	a	b	b
Araip_B04	Marker2805267	155.856	a	a	b	a	a	h	a	a	a	a	b	b	a	b	a	b	b	h	h	a	a	b	b	b	b	b	b	a	a	a	b	b	h	a	b	a	b	b	a	b	h	a	a	b	a	b	b
Araip_B04	Marker2753625	161.427	a	a	b	a	a	h	a	a	a	a	b	b	a	b	a	b	b	h	a	a	a	b	b	b	b	b	b	a	a	a	b	b	h	a	b	a	h	b	a	b	a	h	a	b	a	b	b
Araip_B04	Marker2948032	167.221	a	a	b	a	a	b	a	a	a	a	b	b	a	b	a	b	b	b	h	a	a	b	b	b	b	b	b	a	a	-	b	b	h	a	b	a	b	b	a	b	h	h	a	b	a	b	b
Araip_B04	Marker2726683	173.596	a	a	b	a	a	b	a	a	a	h	h	b	a	b	a	b	b	h	h	a	a	b	b	b	b	b	b	a	a	a	b	b	b	a	b	a	b	b	a	b	h	a	a	b	a	b	b
Araip_B04	Marker2730740	178.435	a	a	b	a	a	b	a	a	a	-	b	b	a	b	a	b	b	h	h	a	a	b	b	b	b	b	b	a	a	b	b	-	b	b	b	a	b	b	a	b	a	a	a	b	a	b	b
Araip_B04	Marker2952745	183.182	a	a	b	a	a	h	a	h	a	h	h	b	a	b	a	b	b	h	b	a	a	b	b	b	b	b	b	a	a	b	b	h	b	a	b	a	h	b	a	b	h	a	a	b	a	b	b
Araip_B04	Marker2757992	187.196	a	a	b	a	a	h	a	h	a	a	h	b	a	b	a	b	b	h	b	a	a	-	b	b	b	b	b	a	a	-	b	b	b	-	b	a	h	b	a	b	a	-	a	b	a	b	b
Araip_B04	Marker2928644	191.244	a	a	b	a	a	h	a	h	a	h	b	b	a	b	a	b	b	h	h	a	a	b	b	b	b	b	b	h	a	b	b	b	h	a	b	a	h	b	a	b	h	a	a	b	a	b	b
Araip_B05	Marker131241	0	b	a	a	a	a	a	b	a	b	b	b	b	a	a	a	b	b	b	b	a	a	b	b	b	b	a	a	b	a	b	b	b	b	b	a	a	b	b	b	a	b	a	a	b	b	b	b
Araip_B05	TC23F09	1.546	b	a	a	a	a	a	b	a	b	b	b	b	a	a	a	b	b	b	b	a	a	b	b	b	b	a	a	b	a	b	b	b	b	b	a	a	a	b	b	a	b	a	a	b	b	b	b
Araip_B05	Marker160547	5.529	b	a	a	a	a	a	b	b	a	b	b	b	a	a	a	b	b	b	h	a	-	b	b	b	b	a	a	b	a	b	b	b	b	b	a	a	a	b	b	a	b	a	a	b	b	b	b
Araip_B05	Marker112063	6.432	b	a	a	a	a	a	b	b	a	b	b	b	a	a	a	b	b	b	h	a	b	b	b	b	b	a	a	b	a	b	b	b	b	b	a	a	a	b	b	a	b	a	a	b	b	b	b
Araip_B05	Marker312452	7.122	b	a	a	a	a	a	b	b	a	b	b	b	a	a	a	b	b	b	h	a	b	b	b	b	b	a	a	b	a	b	b	b	b	b	a	a	a	b	b	a	b	a	a	b	b	b	b
Araip_B05	Marker66670	7.809	b	a	a	a	a	a	b	b	a	b	b	b	a	a	a	b	b	b	b	a	b	b	b	b	b	a	a	b	a	b	b	b	b	b	a	a	a	b	b	a	b	a	a	b	b	b	b
Araip_B05	Marker154212	7.946	b	a	a	a	a	a	b	-	a	b	b	b	a	a	a	b	b	b	b	a	b	b	b	b	b	a	a	b	a	b	b	b	b	b	a	a	a	b	b	a	b	a	a	b	b	b	b
Araip_B05	Marker311058	8.083	b	a	a	a	a	a	b	b	a	b	b	b	a	a	a	b	b	b	b	a	b	b	b	b	b	a	a	b	a	b	b	b	b	b	a	a	a	b	b	a	b	a	a	b	b	b	b
Araip_B05	Marker282823	9.855	b	a	a	a	a	a	b	b	a	b	b	b	a	a	a	b	b	b	b	a	b	b	b	b	b	a	a	b	a	b	b	b	b	b	a	a	b	b	b	a	b	a	a	b	b	b	b
Araip_B05	Marker296325	10.54	b	a	a	a	a	a	b	b	a	b	b	b	a	a	a	b	b	b	h	a	b	b	b	b	b	a	a	b	a	b	b	b	b	b	a	a	b	b	b	a	b	a	a	b	b	b	b
Araip_B05	Marker43226	11.954	b	a	a	a	a	a	b	b	a	b	b	b	a	a	a	b	b	b	b	a	b	b	b	b	b	a	a	b	a	b	b	b	b	b	a	a	-	b	b	a	b	a	a	b	b	b	b
Araip_B05	Marker339988	12.091	b	a	a	a	a	a	b	b	a	b	b	b	a	a	a	b	b	b	h	a	b	b	b	b	b	a	a	b	a	b	b	b	b	b	a	a	b	b	b	a	b	a	a	b	b	b	b
Araip_B05	Marker212172	12.57	b	a	a	a	a	a	b	b	a	b	b	b	a	a	a	b	b	b	h	a	b	b	b	b	b	a	a	b	a	b	b	b	b	b	a	a	b	b	b	a	b	a	a	b	b	b	b
Araip_B05	Marker128783	13.05	b	a	a	a	a	a	b	b	a	b	b	b	a	a	a	b	b	b	h	a	b	b	b	b	b	a	a	b	a	b	b	b	b	b	a	a	b	b	b	a	b	a	a	b	b	b	b
Araip_B05	Marker81940	13.529	b	a	a	a	a	a	b	b	a	b	b	b	a	a	a	b	b	b	b	a	b	b	b	b	b	a	a	b	a	b	b	b	b	b	a	a	b	b	b	a	b	a	a	b	b	b	b
Araip_B05	IPAHM_73	15.281	b	a	a	a	a	a	b	b	a	a	b	b	a	a	a	b	b	b	b	a	a	b	b	b	b	a	a	b	a	b	b	b	b	b	b	a	b	b	b	a	b	a	a	b	b	b	b
Araip_B05	Marker139818	16.113	b	a	a	a	a	a	b	b	a	a	b	b	a	a	a	b	b	b	b	a	a	b	b	b	b	a	a	b	a	b	b	b	b	b	b	a	b	b	b	a	b	a	a	b	b	b	b
Araip_B05	Marker309721	16.954	b	a	a	a	a	a	b	b	a	a	b	b	a	a	a	b	b	b	b	a	a	b	b	b	b	a	a	b	a	b	b	b	b	a	b	a	b	b	b	a	b	a	a	b	b	b	b
Araip_B05	Marker139850	17.296	b	a	a	a	a	a	b	b	a	a	b	b	a	a	a	b	b	b	b	a	a	b	b	b	b	a	a	b	a	b	b	b	b	a	b	a	b	b	b	a	b	a	a	b	b	b	b
Araip_B05	Marker327973	18.338	b	a	a	a	a	a	b	b	a	a	b	b	a	a	a	b	b	b	b	a	a	b	b	b	b	a	a	b	a	b	b	b	b	b	b	a	b	b	b	a	b	a	a	b	b	b	b
Araip_B05	Marker311326	19.163	b	a	a	a	a	a	b	b	a	a	b	b	a	a	a	b	b	b	b	a	a	b	b	b	b	a	a	b	a	b	b	b	b	b	b	a	b	b	b	a	b	a	a	b	b	b	b
Araip_B05	Marker36403	20.76	b	a	a	a	a	a	b	b	a	a	b	b	a	a	a	b	b	b	b	a	a	b	b	b	b	a	a	b	a	b	b	b	b	a	b	a	b	b	b	a	b	a	a	b	b	b	b
Araip_B05	Marker201741	22.008	b	a	a	a	-	a	b	b	a	a	b	b	a	a	a	b	b	b	b	a	a	b	b	b	b	a	a	b	a	b	b	b	b	a	b	a	b	b	b	a	b	a	a	b	b	b	b
Araip_B05	Marker29203	23.62	b	a	a	a	-	a	b	b	a	a	b	b	a	a	a	b	b	b	b	a	a	b	b	b	b	a	a	b	a	b	b	b	a	a	b	a	b	b	b	a	b	a	a	b	b	b	b
Araip_B05	Marker215320	24.522	b	a	a	a	b	a	b	b	a	a	b	b	a	a	a	b	b	b	b	a	a	b	b	b	b	a	a	b	a	b	b	b	a	a	b	a	b	b	b	a	b	a	a	b	b	b	b
Araip_B05	Marker179611	26.135	b	a	a	a	a	a	b	b	a	a	b	b	a	a	a	b	b	b	b	a	a	b	b	b	b	a	a	b	a	b	b	b	a	a	b	a	b	b	b	a	b	a	a	b	b	b	b
Araip_B05	Marker96453	26.614	b	a	a	a	a	a	b	b	a	a	b	b	a	a	a	b	b	b	b	a	a	b	b	b	b	a	a	b	a	b	b	b	a	a	b	a	b	b	b	a	b	a	a	b	b	b	b
Araip_B05	Marker192964	28.006	b	a	a	a	b	a	b	b	a	a	b	b	a	a	a	b	b	b	b	a	a	b	b	b	b	a	a	b	a	b	b	b	a	a	b	a	b	b	b	a	b	a	a	b	b	b	b
Araip_B05	Marker72723	29.562	b	a	a	a	b	a	b	b	a	a	b	b	a	a	a	b	b	b	b	a	a	b	b	b	b	a	a	b	a	b	b	b	a	a	b	a	b	b	b	a	b	a	a	b	b	b	b
Araip_B05	Marker337384	29.904	b	a	a	a	b	a	b	b	a	a	b	b	a	a	a	b	b	b	b	a	a	b	b	b	b	a	a	b	a	b	b	b	a	a	b	a	b	b	b	a	b	a	a	b	b	b	b
Araip_B05	Marker79508	30.384	b	a	a	a	b	a	b	b	a	a	b	b	a	a	a	b	b	b	b	a	a	b	b	b	b	a	a	b	a	b	b	b	a	a	b	a	b	b	b	a	b	a	a	b	b	b	b
Araip_B05	Marker93194	30.863	b	a	a	a	b	a	b	b	a	a	b	b	a	a	a	b	b	b	b	a	a	b	b	b	b	a	a	b	a	b	b	b	a	a	b	a	b	b	b	a	b	a	a	b	b	b	b
Araip_B05	Ah2AC3C07	32.688	b	a	a	a	b	a	b	b	a	a	b	b	a	a	a	b	b	b	b	a	-	b	b	b	b	a	a	b	a	b	b	b	a	a	b	a	a	b	b	a	b	b	a	b	b	b	b
Araip_B05	Marker135163	34.928	b	a	a	a	b	a	b	b	a	a	b	b	a	a	a	b	b	b	b	a	a	b	b	b	b	a	a	b	a	b	b	b	a	b	b	a	b	b	b	a	b	b	a	b	b	b	b
Araip_B05	Marker26119	36.896	b	a	a	a	b	a	b	b	a	a	b	b	a	a	a	b	b	b	h	a	a	b	b	b	b	a	a	b	a	b	b	b	a	b	b	a	b	b	b	a	b	b	a	b	b	b	b
Araip_B05	Marker136888	37.375	b	a	a	a	b	a	b	b	a	a	b	b	a	a	a	b	b	b	h	a	a	b	b	b	b	a	a	b	a	b	b	b	a	b	b	a	b	b	b	a	b	b	a	b	b	b	b
Araip_B05	Marker60556	38.797	b	a	a	a	b	a	b	b	a	a	b	b	a	a	a	b	b	b	b	a	a	b	b	b	b	a	a	b	a	b	b	b	a	b	b	a	a	-	b	a	b	b	a	b	b	b	b
Araip_B05	Marker348493	38.797	b	a	a	a	b	a	b	b	a	a	b	b	a	a	a	b	b	b	b	a	a	b	b	b	b	a	a	b	a	b	b	b	a	b	b	a	a	a	b	a	b	b	a	b	b	b	b
Araip_B05	Marker160831	39.152	b	a	a	a	b	a	b	b	a	a	b	b	a	a	a	b	b	b	a	a	a	b	b	b	b	a	a	b	a	b	b	b	a	b	b	a	a	a	b	a	b	b	a	b	b	b	b
Araip_B05	Marker323156	39.634	b	a	a	a	b	a	b	b	a	a	b	b	a	a	a	b	b	b	a	a	a	b	b	b	b	a	a	b	a	b	b	b	a	b	b	a	a	a	b	a	b	b	a	b	b	b	b
Araip_B05	Marker71356	40.116	b	a	a	a	b	a	b	b	a	a	b	b	a	a	a	b	b	b	a	a	b	b	b	b	b	a	a	b	a	b	b	b	a	b	b	a	a	a	b	a	b	b	a	b	b	b	b
Araip_B05	Marker157410	41.302	b	a	a	a	b	a	b	b	a	a	b	b	a	a	a	b	b	b	a	a	b	b	b	b	b	a	a	b	a	b	b	b	a	b	b	a	a	a	b	a	b	b	a	b	b	b	b
Araip_B05	Marker77022	41.989	b	a	a	a	b	a	b	b	a	a	b	b	a	a	a	b	b	b	a	a	b	b	b	b	b	a	a	b	a	b	b	b	a	b	b	a	a	a	b	a	b	b	a	b	b	b	b
Araip_B05	Marker235833	43.369	b	a	a	a	b	a	b	b	a	a	b	b	a	a	a	b	b	b	h	a	b	b	b	b	b	a	a	b	a	b	b	b	a	b	b	a	a	a	b	a	b	b	a	b	b	b	b
Araip_B05	Marker62569	44.054	b	a	a	a	b	a	b	b	a	a	b	b	a	a	a	b	b	b	b	a	b	b	b	b	b	a	a	b	a	b	b	b	a	b	b	a	a	a	b	a	b	b	a	b	b	b	b
Araip_B05	Marker43128	44.878	b	a	a	a	b	a	b	b	a	a	b	b	a	a	a	b	b	b	h	a	b	b	b	b	b	a	a	b	a	b	b	b	a	b	b	a	a	a	b	a	b	b	a	b	b	b	b
Araip_B05	Marker133562	45.715	a	a	a	a	b	a	b	b	a	a	b	b	a	a	a	b	b	b	b	a	b	b	b	b	b	a	a	b	a	b	b	b	a	b	b	a	a	a	b	a	b	b	a	b	b	b	b
Araip_B05	Marker91619	46.962	a	a	a	a	b	a	b	b	a	a	b	b	a	a	a	b	b	b	h	a	b	b	b	a	b	a	a	b	a	b	b	b	a	b	b	a	a	a	b	a	b	b	a	b	b	b	b
Araip_B05	Marker232030	47.647	a	a	a	a	b	a	b	b	a	a	b	b	a	a	a	b	b	b	h	a	b	b	b	a	b	a	a	b	a	b	b	b	a	b	b	a	a	a	b	a	b	b	a	b	b	b	b
Araip_B05	Marker338325	48.821	a	a	a	a	b	a	b	b	a	a	b	b	a	a	a	b	b	b	h	a	b	b	b	a	b	a	a	b	a	b	b	b	a	b	b	a	a	a	b	a	b	b	a	b	b	b	b
Araip_B05	Marker280003	49.164	a	a	a	a	b	a	b	b	a	a	b	b	a	a	a	b	b	b	a	a	b	b	b	a	b	a	a	b	a	b	b	b	a	b	b	a	a	a	b	a	b	b	a	b	b	b	b
Araip_B05	Marker199495	50.21	a	a	a	a	b	a	b	b	a	a	b	b	a	a	a	b	b	b	h	a	b	b	b	a	b	a	a	b	a	b	b	b	a	b	b	a	a	a	b	a	b	b	a	b	b	b	b
Araip_B05	Marker169697	52.168	a	a	a	a	b	a	b	b	a	a	b	b	a	a	a	b	b	b	h	a	b	b	b	a	b	a	a	b	a	b	b	b	a	b	b	a	a	a	b	a	b	b	a	b	b	b	b
Araip_B05	Marker213495	52.647	a	a	a	a	b	a	b	b	a	a	b	b	a	a	a	b	b	b	a	a	b	b	b	a	b	a	a	b	a	b	b	b	a	b	b	a	a	a	b	a	b	b	a	b	b	b	b
Araip_B05	Marker93471	53.684	a	a	a	a	b	a	b	b	a	a	b	b	a	a	a	b	b	b	a	a	b	b	b	a	b	a	a	b	a	b	b	b	a	b	b	a	a	a	b	a	b	b	a	a	b	b	b
Araip_B05	Marker357063	54.509	a	a	a	a	b	a	b	b	a	a	b	b	a	a	a	b	b	b	h	a	b	b	b	a	b	a	a	b	a	b	b	b	a	b	b	a	a	a	b	a	b	b	a	a	b	b	b
Araip_B05	Marker233520	55.194	a	a	a	a	b	a	b	b	a	a	b	b	a	a	a	b	b	b	b	a	b	b	b	a	b	a	a	b	a	b	b	b	a	b	b	a	a	a	b	a	b	b	a	a	b	b	b
Araip_B05	Marker185378	55.883	a	a	a	a	b	a	b	b	a	a	b	b	a	a	a	b	b	b	b	a	b	b	b	a	b	a	a	b	a	b	b	b	a	b	b	a	a	a	b	a	b	b	a	b	b	b	b
Araip_B05	Marker99599	56.568	a	a	a	a	b	a	b	b	a	a	b	b	a	a	a	b	b	b	h	a	b	b	b	a	b	a	a	b	a	b	b	b	a	b	b	a	a	a	b	a	b	b	a	b	b	b	b
Araip_B05	Marker284686	57.253	a	a	a	a	b	a	b	b	a	a	b	b	a	a	a	b	b	b	h	a	b	b	b	a	b	a	a	b	a	b	b	b	a	b	b	a	a	a	b	a	b	b	a	b	b	b	b
Araip_B05	Marker263352	58.283	a	a	a	a	b	a	b	b	a	a	b	b	a	a	a	b	b	b	h	a	b	b	b	a	b	a	a	b	a	b	b	b	a	b	b	a	a	a	b	a	b	b	a	a	b	b	b
Araip_B05	Marker105474	58.831	a	a	-	a	b	a	b	b	a	a	b	b	a	a	a	b	b	b	a	a	b	b	b	a	b	a	a	b	a	b	b	b	a	b	b	a	a	a	b	a	b	b	a	a	b	b	b
Araip_B05	Marker27480	58.831	a	a	a	a	b	a	b	b	a	a	b	b	a	a	a	b	b	b	a	a	b	b	b	a	b	a	a	b	a	b	b	b	a	b	b	a	a	a	b	a	b	b	a	a	b	b	b
Araip_B05	Marker357423	60.27	a	a	b	a	b	a	b	b	a	a	b	b	a	a	a	b	b	b	a	a	b	b	b	a	b	a	a	b	a	b	b	b	a	b	b	a	a	a	b	a	b	b	a	b	b	b	b
Araip_B05	Marker184346	60.613	a	a	b	a	b	a	b	b	a	a	b	b	a	a	a	b	b	b	h	a	b	b	b	a	b	a	a	b	a	b	b	b	a	b	b	a	a	a	b	a	b	b	a	b	b	b	b
Araip_B05	Ah1TC6E01	60.955	a	a	b	a	b	a	b	b	a	a	b	b	a	a	a	b	b	b	b	a	b	b	b	a	b	a	a	b	a	b	b	b	a	b	b	a	a	a	b	a	b	b	a	b	b	b	b
Araip_B05	Marker265063	60.955	a	a	b	a	b	a	b	b	a	a	b	b	a	a	a	b	b	b	b	a	b	b	b	a	b	a	a	b	a	b	b	b	a	b	b	a	a	a	b	a	b	b	a	b	b	b	b
Araip_B05	Marker232992	62.149	a	a	b	a	b	a	b	b	a	a	b	b	a	a	a	b	b	b	b	a	b	b	b	a	b	a	a	b	a	b	b	b	a	b	b	a	a	a	b	a	b	b	a	b	b	b	b
Araip_B05	Marker35638	62.99	a	a	b	a	b	a	b	b	a	a	b	b	a	a	a	b	b	b	b	a	b	b	b	a	b	a	a	b	a	b	b	b	a	b	b	a	a	a	b	a	b	b	a	b	b	b	b
Araip_B05	Marker95059	63.333	a	a	b	a	b	a	b	b	a	a	b	b	a	a	a	b	b	b	h	a	b	b	b	a	b	a	a	b	a	b	b	b	a	b	b	a	a	a	b	a	b	b	a	b	b	b	b
Araip_B05	Marker249783	64.02	a	a	b	a	b	a	b	b	a	a	b	b	a	a	a	b	b	b	a	a	b	b	b	a	b	a	a	b	a	b	b	b	a	b	b	a	a	a	b	a	b	b	a	b	b	b	b
Araip_B05	Marker353735	64.157	a	a	b	a	b	a	b	b	a	a	b	b	a	a	a	b	b	b	a	a	b	b	b	a	b	a	a	b	a	b	b	b	a	b	b	a	a	a	b	a	b	b	a	b	b	b	b
Araip_B05	Marker302678	64.5	a	a	b	a	b	a	b	b	a	a	b	b	a	a	a	b	b	b	h	a	b	b	b	a	b	a	a	b	a	b	b	b	a	b	b	a	a	a	b	a	b	b	a	b	b	b	b
Araip_B05	Marker139164	64.636	a	a	b	a	b	a	b	b	a	a	b	b	a	a	a	b	b	b	-	a	b	b	b	a	b	a	a	b	a	b	b	b	a	b	b	a	a	a	b	a	b	b	a	b	b	b	b
Araip_B05	Marker135878	64.773	a	a	b	a	b	a	b	b	a	a	b	b	a	a	a	b	b	b	b	a	b	b	b	a	b	a	a	b	a	b	b	b	a	b	b	a	a	a	b	a	b	b	a	b	b	b	b
Araip_B05	Marker268408	65.255	a	a	b	a	b	a	b	b	a	a	b	b	a	a	a	b	b	b	b	a	b	b	b	a	b	a	a	b	a	b	b	b	a	b	b	a	a	a	b	a	b	b	a	b	b	b	b
Araip_B05	PM36	65.6	a	a	b	a	b	a	b	b	a	a	b	b	a	a	a	b	b	b	b	a	b	b	b	a	b	a	a	b	a	b	b	b	a	b	b	a	a	a	b	a	b	b	a	b	b	b	b
Araip_B05	Marker92224	65.945	a	a	b	a	b	a	b	b	a	a	b	b	a	a	a	b	b	b	b	a	b	b	b	a	b	a	a	b	a	b	b	b	a	a	b	a	a	a	b	a	b	b	a	b	b	b	b
Araip_B05	Marker327985	65.945	a	a	b	a	b	a	b	b	a	a	b	b	a	a	a	b	b	b	b	a	b	b	b	a	b	a	a	b	a	b	b	b	a	a	b	a	a	a	b	a	b	b	a	b	b	b	b
Araip_B05	Marker272808	65.945	a	a	b	a	b	a	b	b	a	a	b	b	a	a	a	b	b	b	b	a	b	b	b	a	b	a	a	b	a	b	b	b	a	a	b	a	a	a	b	a	b	b	a	b	b	b	b
Araip_B05	Marker331945	66.082	a	a	b	a	b	a	b	b	a	a	b	b	a	a	a	b	b	b	h	a	b	b	b	a	b	a	a	b	a	b	b	b	a	a	b	a	a	a	b	a	b	b	a	b	b	b	b
Araip_B05	Marker205526	66.219	a	a	b	a	b	a	b	b	a	a	b	b	a	a	a	b	b	b	h	a	b	b	b	a	b	a	a	b	a	b	b	b	a	a	b	a	a	a	b	a	b	b	a	b	b	b	b
Araip_B05	Marker173491	66.356	a	a	b	a	b	a	b	b	a	a	b	b	a	a	a	b	b	b	h	a	b	b	b	a	b	a	a	b	a	b	b	b	a	a	b	a	a	a	b	a	b	b	a	b	b	b	b
Araip_B05	Marker177492	66.493	a	a	b	a	b	a	b	b	a	a	b	b	a	a	a	b	b	b	a	a	b	b	b	a	b	a	a	b	a	b	b	b	a	a	b	a	a	a	b	a	b	b	a	b	b	b	b
Araip_B05	Marker315629	66.493	a	a	b	a	b	a	b	b	a	a	b	b	a	a	a	b	b	b	a	a	b	b	b	a	b	a	a	b	a	b	b	b	a	a	b	a	a	a	b	a	b	b	a	b	b	b	b
Araip_B05	Marker234606	66.835	a	a	b	a	b	a	b	b	a	a	b	b	a	a	a	b	b	b	h	a	b	b	b	a	b	a	a	b	a	b	b	b	a	a	b	a	a	a	b	a	b	b	a	b	b	b	b
Araip_B05	Marker307147	67.178	a	a	b	a	b	a	b	b	a	a	b	b	a	a	a	b	b	b	h	a	b	b	b	a	b	a	a	b	a	b	b	b	a	a	b	a	a	a	b	a	b	b	a	b	b	b	b
Araip_B05	Marker311107	67.52	a	a	b	a	b	a	b	b	a	a	b	b	a	a	a	b	b	b	h	a	b	b	b	a	b	a	a	b	a	b	b	b	a	a	b	a	a	a	b	a	b	b	a	b	b	b	b
Araip_B05	Marker192584	67.863	a	a	b	a	b	a	b	b	a	a	b	b	a	a	a	b	b	b	a	a	b	b	b	a	b	a	a	b	a	b	b	b	a	a	b	a	a	a	b	a	b	b	a	b	b	b	b
Araip_B05	Marker111762	68	a	a	b	a	b	a	b	b	a	a	b	b	a	a	a	b	b	b	a	a	b	b	b	a	b	a	a	b	a	b	b	b	a	a	b	a	a	a	b	a	b	b	a	b	b	b	b
Araip_B05	Marker251635	68.482	a	a	b	a	b	a	b	b	a	a	b	b	a	a	a	b	b	b	a	a	b	b	b	a	b	a	a	b	a	b	b	b	a	a	b	a	a	a	b	a	b	b	a	b	b	b	b
Araip_B05	Marker315744	68.619	a	a	b	a	b	a	b	b	a	a	b	b	a	a	a	b	b	b	a	a	b	b	b	a	b	a	a	b	a	b	b	b	a	a	b	a	a	a	b	a	b	b	a	b	b	b	b
Araip_B05	Marker97025	68.961	a	a	b	a	b	a	b	b	a	a	b	b	a	a	a	b	b	b	h	a	b	b	b	a	b	a	a	b	a	b	b	b	a	a	b	a	a	a	b	a	b	b	a	b	b	b	b
Araip_B05	Marker103527	69.098	a	a	b	a	b	a	b	b	a	a	b	b	a	a	a	b	b	b	-	a	b	b	b	a	b	a	a	b	a	b	b	b	a	a	b	a	a	a	b	a	b	b	a	b	b	b	b
Araip_B05	Marker305332	69.098	a	a	b	a	b	a	b	b	a	a	b	b	a	a	a	b	b	b	-	a	b	b	b	a	b	a	a	b	a	b	b	b	a	a	b	a	a	a	b	a	b	b	a	b	b	b	b
Araip_B05	Marker223775	69.098	a	a	b	a	b	a	b	b	a	a	b	b	a	a	a	b	b	b	h	a	b	b	b	a	b	a	a	b	a	b	b	b	a	a	b	a	a	a	b	a	b	b	a	b	b	b	b
Araip_B05	Marker193193	69.235	a	a	b	a	b	a	b	b	a	a	b	b	a	a	a	b	b	b	h	a	b	b	b	a	b	a	a	b	a	b	b	b	a	a	b	a	a	a	b	a	b	b	a	b	b	b	b
Araip_B05	Marker207762	69.372	a	a	b	a	b	a	b	b	a	a	b	b	a	a	a	b	b	b	h	a	b	b	b	a	b	a	a	b	a	b	b	b	a	a	b	a	a	a	b	a	b	b	a	b	b	b	b
Araip_B05	Marker202211	69.509	a	a	b	a	b	a	b	b	a	a	b	b	a	a	a	b	b	b	h	a	b	b	b	a	b	a	a	b	a	b	b	b	a	a	b	a	a	a	b	a	b	b	a	b	b	b	b
Araip_B05	Marker324181	69.646	a	a	b	a	b	a	b	b	a	a	b	b	a	a	a	b	b	b	h	a	b	b	b	a	b	a	a	b	a	b	b	b	a	a	b	a	a	a	b	a	b	b	a	b	b	b	b
Araip_B05	Marker347679	69.783	a	a	b	a	b	a	b	b	a	a	b	b	a	a	a	b	b	b	h	a	b	b	b	a	b	a	a	b	a	b	b	b	a	a	b	a	a	a	b	a	b	b	a	b	b	b	b
Araip_B05	Marker213635	69.92	a	a	b	a	b	a	b	b	a	a	b	b	a	a	a	b	b	b	a	a	b	b	b	a	b	a	a	b	a	b	b	b	a	a	b	a	a	a	b	a	b	b	a	b	b	b	b
Araip_B05	Marker251797	69.92	a	a	b	a	b	a	b	b	a	a	b	b	a	a	a	b	b	b	a	a	b	b	b	a	b	a	a	b	a	b	b	b	a	a	b	a	a	a	b	a	b	b	a	b	b	b	b
Araip_B05	Marker253908	69.92	a	a	b	a	b	a	b	b	a	a	b	b	a	a	a	b	b	b	a	a	b	b	b	a	b	a	a	b	a	b	b	b	a	a	b	a	a	a	b	a	b	b	a	b	b	b	b
Araip_B05	Marker263572	69.92	a	a	b	a	b	a	b	b	a	a	b	b	a	a	a	b	b	b	a	a	b	b	b	a	b	a	a	b	a	b	b	b	a	a	b	a	a	a	b	a	b	b	a	b	b	b	b
Araip_B05	Marker283409	69.92	a	a	b	a	b	a	b	b	a	a	b	b	a	a	a	b	b	b	a	a	b	b	b	a	b	a	a	b	a	b	b	b	a	a	b	a	a	a	b	a	b	b	a	b	b	b	b
Araip_B05	Marker293778	69.92	a	a	b	a	b	a	b	b	a	a	b	b	a	a	a	b	b	b	a	a	b	b	b	a	b	a	a	b	a	b	b	b	a	a	b	a	a	a	b	a	b	b	a	b	b	b	b
Araip_B05	Marker345824	69.92	a	a	b	a	b	a	b	b	a	a	b	b	a	a	a	b	b	b	a	a	b	b	b	a	b	a	a	b	a	b	b	b	a	a	b	a	a	a	b	a	b	b	a	b	b	b	b
Araip_B05	Marker219739	70.057	a	a	b	a	b	a	b	b	a	a	b	b	a	a	a	b	b	b	a	a	b	b	b	a	b	a	a	b	a	b	b	b	a	a	b	a	a	a	b	a	b	b	a	b	b	b	b
Araip_B05	Marker230941	70.194	a	a	b	a	b	a	b	b	a	a	b	b	a	a	a	b	b	b	a	a	b	b	b	a	b	a	a	b	a	b	b	b	a	a	b	a	a	a	b	a	b	b	a	b	b	b	b
Araip_B05	Marker283973	70.331	a	a	b	a	b	a	b	b	a	a	b	b	a	a	a	b	b	b	a	a	b	b	b	a	b	a	a	b	a	b	b	b	a	a	b	a	a	a	b	a	b	b	a	b	b	b	b
Araip_B05	Marker181693	70.468	a	a	b	a	b	a	b	b	a	a	b	b	a	a	a	b	b	b	a	a	b	b	b	a	b	a	a	b	a	b	b	b	a	a	b	a	a	a	b	a	b	b	a	b	b	b	b
Araip_B05	Marker128706	70.605	a	a	b	a	b	a	b	b	a	a	b	b	a	a	a	b	b	b	a	a	b	b	b	a	b	a	a	b	a	b	b	b	a	a	b	a	a	a	b	a	b	b	a	b	b	b	b
Araip_B05	Marker109150	70.742	a	a	b	a	b	a	b	b	a	a	b	b	a	a	a	b	b	b	a	a	b	b	b	a	b	a	a	b	a	b	b	b	a	a	b	a	a	a	b	a	b	b	a	b	b	b	b
Araip_B05	Marker102243	70.879	a	a	b	a	b	a	b	b	a	a	b	b	a	a	a	b	b	b	a	a	b	b	b	a	b	a	a	b	a	b	b	b	a	a	b	a	a	a	b	a	b	b	a	b	b	b	b
Araip_B05	Marker97346	71.016	a	a	b	a	b	a	b	b	a	a	b	b	a	a	a	b	b	b	a	a	b	b	b	a	b	a	a	b	a	b	b	b	a	a	b	a	a	a	b	a	b	b	a	b	b	b	b
Araip_B05	Marker94135	71.153	a	a	b	a	b	a	b	b	a	a	b	b	a	a	a	b	b	b	a	a	b	b	b	a	b	a	a	b	a	b	b	b	a	a	b	a	a	a	b	a	b	b	a	b	b	b	b
Araip_B05	Marker40792	71.495	a	a	b	a	b	a	b	b	a	a	b	b	a	a	a	b	b	b	a	a	b	b	b	a	b	a	a	b	a	b	b	b	a	a	b	a	a	a	b	a	b	b	a	b	b	b	b
Araip_B05	Marker90515	71.632	a	a	b	a	b	a	b	b	a	a	b	b	a	a	a	b	b	b	a	a	b	b	b	a	b	a	a	b	a	b	b	b	a	a	b	a	a	a	b	a	b	b	a	b	b	b	b
Araip_B05	Marker317784	71.769	a	a	b	a	b	a	b	b	a	a	b	b	a	a	a	b	b	b	a	a	b	b	b	a	b	a	a	b	a	b	b	b	a	a	b	a	a	a	b	a	b	b	a	b	b	b	b
Araip_B05	Marker95718	72.112	a	a	b	a	b	a	b	b	a	a	b	b	a	a	a	b	b	b	a	a	b	b	b	a	b	a	a	b	a	b	b	b	a	a	b	a	a	a	b	a	b	b	a	b	b	b	b
Araip_B05	Marker214383	72.249	a	a	b	a	b	a	b	b	a	a	b	b	a	a	a	b	b	b	a	a	b	b	b	a	b	a	a	b	a	b	b	b	a	a	b	a	a	a	b	a	b	b	a	b	b	b	b
Araip_B05	Marker339566	72.386	a	a	b	a	b	a	b	b	a	a	b	b	a	a	a	b	b	b	a	a	b	b	b	a	b	a	a	b	a	b	b	b	a	a	b	a	a	a	b	a	b	b	a	b	b	b	b
Araip_B05	Marker219096	72.728	a	a	b	a	b	a	b	b	a	a	b	b	a	a	a	b	b	b	a	a	b	b	b	a	b	a	a	b	a	b	b	b	a	a	b	a	a	a	b	a	b	b	a	b	b	b	b
Araip_B05	Marker94474	73.071	a	a	b	a	b	a	b	b	a	a	b	b	a	a	a	b	b	b	a	a	b	b	b	a	b	a	a	b	a	b	b	b	a	a	b	a	a	a	b	a	b	b	a	b	b	b	b
Araip_B05	Marker347264	73.208	a	a	b	a	b	a	b	b	a	a	b	b	a	a	a	b	b	b	a	a	b	b	b	a	b	a	a	b	a	b	b	b	a	a	b	a	a	a	b	a	b	b	a	b	b	b	b
Araip_B05	Marker330370	73.345	a	a	b	a	b	a	b	b	a	a	b	b	a	a	a	b	b	b	a	a	b	b	b	a	b	a	a	b	a	b	b	b	a	a	b	a	a	a	b	a	b	b	a	b	b	b	b
Araip_B05	Marker172266	73.482	a	a	b	a	b	a	b	b	a	a	b	b	a	a	a	b	b	b	a	a	b	b	b	a	b	a	a	b	a	b	b	b	a	a	b	a	a	a	b	a	b	b	a	b	b	b	b
Araip_B05	Marker66449	73.619	a	a	b	a	b	a	b	b	a	a	b	b	a	a	a	b	b	b	a	a	b	b	b	a	b	a	a	b	a	b	b	b	a	a	b	a	a	a	b	a	b	b	a	b	b	b	b
Araip_B05	Marker338749	73.619	a	a	b	a	b	a	b	b	a	a	b	b	a	a	a	b	b	b	a	a	b	b	b	a	b	a	a	b	a	b	b	b	a	a	b	a	a	a	b	a	b	b	a	b	b	b	b
Araip_B05	Marker333135	73.756	a	a	b	a	b	a	b	b	a	a	b	b	a	a	a	b	b	b	a	a	b	b	b	a	b	a	a	b	a	b	b	b	a	a	b	a	a	a	b	a	b	b	a	b	b	b	b
Araip_B05	Marker150611	73.893	a	a	b	a	b	a	b	b	a	a	b	b	a	a	a	b	b	b	a	a	b	b	b	a	b	a	a	b	a	b	b	b	a	a	b	a	a	a	b	a	b	b	a	b	b	b	b
Araip_B05	Marker149615	74.03	a	a	b	a	b	a	b	b	a	a	b	b	a	a	a	b	b	b	a	a	b	b	b	a	b	a	a	b	a	b	b	b	a	a	b	a	a	a	b	a	b	b	a	b	b	b	b
Araip_B05	Marker69028	74.167	a	a	b	a	b	a	b	b	a	a	b	b	a	a	a	b	b	b	a	a	b	b	b	a	b	a	a	b	a	b	b	b	a	a	b	a	a	a	b	a	b	b	a	b	b	b	b
Araip_B05	Marker103198	74.304	a	a	b	a	b	a	b	b	a	a	b	b	a	a	a	b	b	b	a	a	b	b	b	a	b	a	a	b	a	b	b	b	a	a	b	a	a	a	b	a	b	b	a	b	b	b	b
Araip_B05	Marker25826	74.441	a	a	b	a	b	a	b	b	a	a	b	b	a	a	a	b	b	b	a	a	b	b	b	a	b	a	a	b	a	b	b	b	a	a	b	a	a	a	b	a	b	b	a	b	b	b	b
Araip_B05	Marker32836	74.441	a	a	b	a	b	a	b	b	a	a	b	b	a	a	a	b	b	b	a	a	b	b	b	a	b	a	a	b	a	b	b	b	a	a	b	a	a	a	b	a	b	b	a	b	b	b	b
Araip_B05	Marker43902	74.441	a	a	b	a	b	a	b	b	a	a	b	b	a	a	a	b	b	b	a	a	b	b	b	a	b	a	a	b	a	b	b	b	a	a	b	a	a	a	b	a	b	b	a	b	b	b	b
Araip_B05	Marker73421	74.441	a	a	b	a	b	a	b	b	a	a	b	b	a	a	a	b	b	b	a	a	b	b	b	a	b	a	a	b	a	b	b	b	a	a	b	a	a	a	b	a	b	b	a	b	b	b	b
Araip_B05	Marker78076	74.441	a	a	b	a	b	a	b	b	a	a	b	b	a	a	a	b	b	b	a	a	b	b	b	a	b	a	a	b	a	b	b	b	a	a	b	a	a	a	b	a	b	b	a	b	b	b	b
Araip_B05	Marker115140	74.441	a	a	b	a	b	a	b	b	a	a	b	b	a	a	a	b	b	b	a	a	b	b	b	a	b	a	a	b	a	b	b	b	a	a	b	a	a	a	b	a	b	b	a	b	b	b	b
Araip_B05	Marker117429	74.441	a	a	b	a	b	a	b	b	a	a	b	b	a	a	a	b	b	b	a	a	b	b	b	a	b	a	a	b	a	b	b	b	a	a	b	a	a	a	b	a	b	b	a	b	b	b	b
Araip_B05	Marker126218	74.441	a	a	b	a	b	a	b	b	a	a	b	b	a	a	a	b	b	b	a	a	b	b	b	a	b	a	a	b	a	b	b	b	a	a	b	a	a	a	b	a	b	b	a	b	b	b	b
Araip_B05	Marker135781	74.441	a	a	b	a	b	a	b	b	a	a	b	b	a	a	a	b	b	b	a	a	b	b	b	a	b	a	a	b	a	b	b	b	a	a	b	a	a	a	b	a	b	b	a	b	b	b	b
Araip_B05	Marker140371	74.441	a	a	b	a	b	a	b	b	a	a	b	b	a	a	a	b	b	b	a	a	b	b	b	a	b	a	a	b	a	b	b	b	a	a	b	a	a	a	b	a	b	b	a	b	b	b	b
Araip_B05	Marker151316	74.441	a	a	b	a	b	a	b	b	a	a	b	b	a	a	a	b	b	b	a	a	b	b	b	a	b	a	a	b	a	b	b	b	a	a	b	a	a	a	b	a	b	b	a	b	b	b	b
Araip_B05	Marker154220	74.441	a	a	b	a	b	a	b	b	a	a	b	b	a	a	a	b	b	b	a	a	b	b	b	a	b	a	a	b	a	b	b	b	a	a	b	a	a	a	b	a	b	b	a	b	b	b	b
Araip_B05	Marker167966	74.441	a	a	b	a	b	a	b	b	a	a	b	b	a	a	a	b	b	b	a	a	b	b	b	a	b	a	a	b	a	b	b	b	a	a	b	a	a	a	b	a	b	b	a	b	b	b	b
Araip_B05	Marker190501	74.441	a	a	b	a	b	a	b	b	a	a	b	b	a	a	a	b	b	b	a	a	b	b	b	a	b	a	a	b	a	b	b	b	a	a	b	a	a	a	b	a	b	b	a	b	b	b	b
Araip_B05	Marker217143	74.441	a	a	b	a	b	a	b	b	a	a	b	b	a	a	a	b	b	b	a	a	b	b	b	a	b	a	a	b	a	b	b	b	a	a	b	a	a	a	b	a	b	b	a	b	b	b	b
Araip_B05	Marker237830	74.441	a	a	b	a	b	a	b	b	a	a	b	b	a	a	a	b	b	b	a	a	b	b	b	a	b	a	a	b	a	b	b	b	a	a	b	a	a	a	b	a	b	b	a	b	b	b	b
Araip_B05	Marker240142	74.441	a	a	b	a	b	a	b	b	a	a	b	b	a	a	a	b	b	b	a	a	b	b	b	a	b	a	a	b	a	b	b	b	a	a	b	a	a	a	b	a	b	b	a	b	b	b	b
Araip_B05	Marker249295	74.441	a	a	b	a	b	a	b	b	a	a	b	b	a	a	a	b	b	b	a	a	b	b	b	a	b	a	a	b	a	b	b	b	a	a	b	a	a	a	b	a	b	b	a	b	b	b	b
Araip_B05	Marker279011	74.441	a	a	b	a	b	a	b	b	a	a	b	b	a	a	a	b	b	b	a	a	b	b	b	a	b	a	a	b	a	b	b	b	a	a	b	a	a	a	b	a	b	b	a	b	b	b	b
Araip_B05	Marker318935	74.441	a	a	b	a	b	a	b	b	a	a	b	b	a	a	a	b	b	b	a	a	b	b	b	a	b	a	a	b	a	b	b	b	a	a	b	a	a	a	b	a	b	b	a	b	b	b	b
Araip_B05	Marker337375	74.441	a	a	b	a	b	a	b	b	a	a	b	b	a	a	a	b	b	b	a	a	b	b	b	a	b	a	a	b	a	b	b	b	a	a	b	a	a	a	b	a	b	b	a	b	b	b	b
Araip_B05	Marker350591	74.441	a	a	b	a	b	a	b	b	a	a	b	b	a	a	a	b	b	b	a	a	b	b	b	a	b	a	a	b	a	b	b	b	a	a	b	a	a	a	b	a	b	b	a	b	b	b	b
Araip_B05	Marker351199	74.441	a	a	b	a	b	a	b	b	a	a	b	b	a	a	a	b	b	b	a	a	b	b	b	a	b	a	a	b	a	b	b	b	a	a	b	a	a	a	b	a	b	b	a	b	b	b	b
Araip_B05	Marker30107	74.578	a	a	b	a	b	a	b	b	a	a	b	b	a	a	a	b	b	b	h	a	b	b	b	a	b	a	a	b	a	b	b	b	a	a	b	a	a	a	b	a	b	b	a	b	b	b	b
Araip_B05	Marker51253	74.715	a	a	b	a	b	a	b	b	a	a	b	b	a	a	a	b	b	b	h	a	b	b	b	a	b	a	a	b	a	b	b	b	a	a	b	a	a	a	b	a	b	b	a	b	b	b	b
Araip_B05	Marker52001	74.852	a	a	b	a	b	a	b	b	a	a	b	b	a	a	a	b	b	b	h	a	b	b	b	a	b	a	a	b	a	b	b	b	a	a	b	a	a	a	b	a	b	b	a	b	b	b	b
Araip_B05	Marker348228	74.989	a	a	b	a	b	a	b	b	a	a	b	b	a	a	a	b	b	b	h	a	b	b	b	a	b	a	a	b	a	b	b	b	a	a	b	a	a	a	b	a	b	b	a	b	b	b	b
Araip_B05	Marker310663	75.126	a	a	b	a	b	a	b	b	a	a	b	b	a	a	a	b	b	b	h	a	b	b	b	a	b	a	a	b	a	b	b	b	a	a	b	a	a	a	b	a	b	b	a	b	b	b	b
Araip_B05	Marker339536	75.262	a	a	b	a	b	a	b	b	a	a	b	b	a	a	a	b	b	b	h	a	b	b	b	a	b	a	a	b	a	b	b	b	a	a	b	a	a	a	b	a	b	b	a	b	b	b	b
Araip_B05	Marker339373	75.399	a	a	b	a	b	a	b	b	a	a	b	b	a	a	a	b	b	b	h	a	b	b	b	a	b	a	a	b	a	b	b	b	a	a	b	a	a	a	b	a	b	b	a	b	b	b	b
Araip_B05	Marker288418	75.536	a	a	b	a	b	a	b	b	a	a	b	b	a	a	a	b	b	b	h	a	b	b	b	a	b	a	a	b	a	b	b	b	a	a	b	a	a	a	b	a	b	b	a	b	b	b	b
Araip_B05	Marker206182	75.673	a	a	b	a	b	a	b	b	a	a	b	b	a	a	a	b	b	b	h	a	b	b	b	a	b	a	a	b	a	b	b	b	a	a	b	a	a	a	b	a	b	b	a	b	b	b	b
Araip_B05	Marker244610	75.81	a	a	b	a	b	a	b	b	a	a	b	b	a	a	a	b	b	b	h	a	b	b	b	a	b	a	a	b	a	b	b	b	a	a	b	a	a	a	b	a	b	b	a	b	b	b	b
Araip_B05	Marker172863	75.947	a	a	b	a	b	a	b	b	a	a	b	b	a	a	a	b	b	b	h	a	b	b	b	a	b	a	a	b	a	b	b	b	a	a	b	a	a	a	b	a	b	b	a	b	b	b	b
Araip_B05	Marker171264	76.084	a	a	b	a	b	a	b	b	a	a	b	b	a	a	a	b	b	b	h	a	b	b	b	a	b	a	a	b	a	b	b	b	a	a	b	a	a	a	b	a	b	b	a	b	b	b	b
Araip_B05	Marker161733	76.221	a	a	b	a	b	a	b	b	a	a	b	b	a	a	a	b	b	b	h	a	b	b	b	a	b	a	a	b	a	b	b	b	a	a	b	a	a	a	b	a	b	b	a	b	b	b	b
Araip_B05	Marker120129	76.358	a	a	b	a	b	a	b	b	a	a	b	b	a	a	a	b	b	b	h	a	b	b	b	a	b	a	a	b	a	b	b	b	a	a	b	a	a	a	b	a	b	b	a	b	b	b	b
Araip_B05	Marker136223	76.495	a	a	b	a	b	a	b	b	a	a	b	b	a	a	a	b	b	b	h	a	b	b	b	a	b	a	a	b	a	b	b	b	a	a	b	a	a	a	b	a	b	b	a	b	b	b	b
Araip_B05	Marker130782	76.632	a	a	b	a	b	a	b	b	a	a	b	b	a	a	a	b	b	b	h	a	b	b	b	a	b	a	a	b	a	b	b	b	a	a	b	a	a	a	b	a	b	b	a	b	b	b	b
Araip_B05	Marker107360	76.769	a	a	b	a	b	a	b	b	a	a	b	b	a	a	a	b	b	b	h	a	b	b	b	a	b	a	a	b	a	b	b	b	a	a	b	a	a	a	b	a	b	b	a	b	b	b	b
Araip_B05	Marker53568	76.906	a	a	b	a	b	a	b	b	a	a	b	b	a	a	a	b	b	b	h	a	b	b	b	a	b	a	a	b	a	b	b	b	a	a	b	a	a	a	b	a	b	b	a	b	b	b	b
Araip_B05	Marker32290	77.249	a	a	b	a	b	a	b	b	a	a	b	b	a	a	a	b	b	b	h	a	b	b	b	a	b	a	a	b	a	b	b	b	a	a	b	a	a	a	b	a	b	b	a	b	b	b	b
Araip_B05	Marker36108	77.591	a	a	b	a	b	a	b	b	a	a	b	b	a	a	a	b	b	b	h	a	b	b	b	a	b	a	a	b	a	b	b	b	a	a	b	a	a	a	b	a	b	b	a	b	b	b	b
Araip_B05	Marker145120	77.934	a	a	b	a	b	a	b	b	a	a	b	b	a	a	a	b	b	b	h	a	b	b	b	a	b	a	a	b	a	b	b	b	a	a	b	a	a	a	b	a	b	b	a	b	b	b	b
Araip_B05	Marker151105	78.276	a	a	b	a	b	a	b	b	a	a	b	b	a	a	a	b	b	b	h	a	b	b	b	a	b	a	a	b	a	b	b	b	a	a	b	a	a	a	b	a	b	b	a	b	b	b	b
Araip_B05	Marker161014	78.619	a	a	b	a	b	a	b	b	a	a	b	b	a	a	a	b	b	b	h	a	b	b	b	a	b	a	a	b	a	b	b	b	a	a	b	a	a	a	b	a	b	b	a	b	b	b	b
Araip_B05	Marker161671	78.961	a	a	b	a	b	a	b	b	a	a	b	b	a	a	a	b	b	b	h	a	b	b	b	a	b	a	a	b	a	b	b	b	a	a	b	a	a	a	b	a	b	b	a	b	b	b	b
Araip_B05	Marker194516	79.304	a	a	b	a	b	a	b	b	a	a	b	b	a	a	a	b	b	b	h	a	b	b	b	a	b	a	a	b	a	b	b	b	a	a	b	a	a	a	b	a	b	b	a	b	b	b	b
Araip_B05	Marker215862	79.646	a	a	b	a	b	a	b	b	a	a	b	b	a	a	a	b	b	b	h	a	b	b	b	a	b	a	a	b	a	b	b	b	a	a	b	a	a	a	b	a	b	b	a	b	b	b	b
Araip_B05	Marker221566	79.989	a	a	b	a	b	a	b	b	a	a	b	b	a	a	a	b	b	b	h	a	b	b	b	a	b	a	a	b	a	b	b	b	a	a	b	a	a	a	b	a	b	b	a	b	b	b	b
Araip_B05	Marker221842	80.331	a	a	b	a	b	a	b	b	a	a	b	b	a	a	a	b	b	b	h	a	b	b	b	a	b	a	a	b	a	b	b	b	a	a	b	a	a	a	b	a	b	b	a	b	b	b	b
Araip_B05	Marker227612	80.674	a	a	b	a	b	a	b	b	a	a	b	b	a	a	a	b	b	b	h	a	b	b	b	a	b	a	a	b	a	b	b	b	a	a	b	a	a	a	b	a	b	b	a	b	b	b	b
Araip_B05	Marker230218	81.016	a	a	b	a	b	a	b	b	a	a	b	b	a	a	a	b	b	b	h	a	b	b	b	a	b	a	a	b	a	b	b	b	a	a	b	a	a	a	b	a	b	b	a	b	b	b	b
Araip_B05	Marker257275	81.358	a	a	b	a	b	a	b	b	a	a	b	b	a	a	a	b	b	b	h	a	b	b	b	a	b	a	a	b	a	b	b	b	a	a	b	a	a	a	b	a	b	b	a	b	b	b	b
Araip_B05	Marker273075	81.701	a	a	b	a	b	a	b	b	a	a	b	b	a	a	a	b	b	b	h	a	b	b	b	a	b	a	a	b	a	b	b	b	a	a	b	a	a	a	b	a	b	b	a	b	b	b	b
Araip_B05	Marker281490	82.043	a	a	b	a	b	a	b	b	a	a	b	b	a	a	a	b	b	b	h	a	b	b	b	a	b	a	a	b	a	b	b	b	a	a	b	a	a	a	b	a	b	b	a	b	b	b	b
Araip_B05	Marker288589	82.386	a	a	b	a	b	a	b	b	a	a	b	b	a	a	a	b	b	b	h	a	b	b	b	a	b	a	a	b	a	b	b	b	a	a	b	a	a	a	b	a	b	b	a	b	b	b	b
Araip_B05	Marker311456	82.728	a	a	b	a	b	a	b	b	a	a	b	b	a	a	a	b	b	b	h	a	b	b	b	a	b	a	a	b	a	b	b	b	a	a	b	a	a	a	b	a	b	b	a	b	b	b	b
Araip_B05	Marker322809	83.071	a	a	b	a	b	a	b	b	a	a	b	b	a	a	a	b	b	b	h	a	b	b	b	a	b	a	a	b	a	b	b	b	a	a	b	a	a	a	b	a	b	b	a	b	b	b	b
Araip_B05	Marker324055	83.413	a	a	b	a	b	a	b	b	a	a	b	b	a	a	a	b	b	b	h	a	b	b	b	a	b	a	a	b	a	b	b	b	a	a	b	a	a	a	b	a	b	b	a	b	b	b	b
Araip_B05	Marker347508	83.756	a	a	b	a	b	a	b	b	a	a	b	b	a	a	a	b	b	b	h	a	b	b	b	a	b	a	a	b	a	b	b	b	a	a	b	a	a	a	b	a	b	b	a	b	b	b	b
Araip_B05	Marker98464	84.098	a	a	b	a	b	a	b	b	a	a	b	b	a	a	a	b	b	b	h	a	b	b	b	a	b	a	a	b	a	b	b	b	a	a	b	a	a	a	b	a	b	b	a	b	b	b	b
Araip_B05	Marker84427	84.441	a	a	b	a	b	a	b	b	a	a	b	b	a	a	a	b	b	b	h	a	b	b	b	a	b	a	a	b	a	b	b	b	a	a	b	a	a	a	b	a	b	b	a	b	b	b	b
Araip_B05	Marker72988	84.783	a	a	b	a	b	a	b	b	a	a	b	b	a	a	a	b	b	b	h	a	b	b	b	a	b	a	a	b	a	b	b	b	a	a	b	a	a	a	b	a	b	b	a	b	b	b	b
Araip_B05	Marker60232	84.92	a	a	b	a	b	a	b	b	a	a	b	b	a	a	a	b	b	b	-	a	b	b	b	a	b	a	a	b	a	b	b	b	a	a	b	a	a	a	b	a	b	b	a	b	b	b	b
Araip_B05	Marker55557	85.057	a	a	b	a	b	a	b	b	a	a	b	b	a	a	a	b	b	b	h	a	b	b	b	a	b	a	a	b	a	b	b	b	a	a	b	a	a	a	b	a	b	b	a	b	b	b	b
Araip_B05	Marker36725	85.4	a	a	b	a	b	a	b	b	a	a	b	b	a	a	a	b	b	b	h	a	b	b	b	a	b	a	a	b	a	b	b	b	a	a	b	a	a	a	b	a	b	b	a	b	b	b	b
Araip_B05	Marker311251	85.742	a	a	b	a	b	a	b	b	a	a	b	b	a	a	a	b	b	b	b	a	b	b	b	a	b	a	a	b	a	b	b	b	a	a	b	a	a	a	b	a	b	b	a	b	b	b	b
Araip_B05	Marker260809	85.879	a	a	b	a	b	a	b	b	a	a	b	b	a	a	a	b	b	b	b	a	b	b	b	a	b	a	a	b	a	b	b	b	a	a	b	a	a	a	b	a	b	b	a	b	b	b	b
Araip_B05	Marker188030	86.016	a	a	b	a	b	a	b	b	a	a	b	b	a	a	a	b	b	b	b	a	b	b	b	a	b	a	a	b	a	b	b	b	a	a	b	a	a	a	b	a	b	b	a	b	b	b	b
Araip_B05	Marker178446	86.153	a	a	b	a	b	a	b	b	a	a	b	b	a	a	a	b	b	b	b	a	b	b	b	a	b	a	a	b	a	b	b	b	a	a	b	a	a	a	b	a	b	b	a	b	b	b	b
Araip_B05	Marker101804	86.29	a	a	b	a	b	a	b	b	a	a	b	b	a	a	a	b	b	b	b	a	b	b	b	a	b	a	a	b	a	b	b	b	a	a	b	a	a	a	b	a	b	b	a	b	b	b	b
Araip_B05	Marker139186	86.427	a	a	b	a	b	a	b	b	a	a	b	b	a	a	a	b	b	b	b	a	b	b	b	a	b	a	a	b	a	b	b	b	a	a	b	a	a	a	b	a	b	b	a	b	b	b	b
Araip_B05	Marker267650	86.564	a	a	b	a	b	a	b	b	a	a	b	b	a	a	a	b	b	b	b	a	b	b	b	a	b	a	a	b	a	b	b	b	a	a	b	a	a	a	b	a	b	b	a	b	b	b	b
Araip_B05	Marker92532	86.564	a	a	b	a	b	a	b	b	a	a	b	b	a	a	a	b	b	b	b	a	b	b	b	a	b	a	a	b	a	b	b	b	a	a	b	a	a	a	b	a	b	b	a	b	b	b	b
Araip_B05	Marker116398	86.564	a	a	b	a	b	a	b	b	a	a	b	b	a	a	a	b	b	b	b	a	b	b	b	a	b	a	a	b	a	b	b	b	a	a	b	a	a	a	b	a	b	b	a	b	b	b	b
Araip_B05	Marker126524	86.564	a	a	b	a	b	a	b	b	a	a	b	b	a	a	a	b	b	b	b	a	b	b	b	a	b	a	a	b	a	b	b	b	a	a	b	a	a	a	b	a	b	b	a	b	b	b	b
Araip_B05	Marker127518	86.564	a	a	b	a	b	a	b	b	a	a	b	b	a	a	a	b	b	b	b	a	b	b	b	a	b	a	a	b	a	b	b	b	a	a	b	a	a	a	b	a	b	b	a	b	b	b	b
Araip_B05	Marker130614	86.564	a	a	b	a	b	a	b	b	a	a	b	b	a	a	a	b	b	b	b	a	b	b	b	a	b	a	a	b	a	b	b	b	a	a	b	a	a	a	b	a	b	b	a	b	b	b	b
Araip_B05	Marker169378	86.564	a	a	b	a	b	a	b	b	a	a	b	b	a	a	a	b	b	b	b	a	b	b	b	a	b	a	a	b	a	b	b	b	a	a	b	a	a	a	b	a	b	b	a	b	b	b	b
Araip_B05	Marker232863	86.564	a	a	b	a	b	a	b	b	a	a	b	b	a	a	a	b	b	b	b	a	b	b	b	a	b	a	a	b	a	b	b	b	a	a	b	a	a	a	b	a	b	b	a	b	b	b	b
Araip_B05	Marker248870	86.564	a	a	b	a	b	a	b	b	a	a	b	b	a	a	a	b	b	b	b	a	b	b	b	a	b	a	a	b	a	b	b	b	a	a	b	a	a	a	b	a	b	b	a	b	b	b	b
Araip_B05	Marker277930	86.564	a	a	b	a	b	a	b	b	a	a	b	b	a	a	a	b	b	b	b	a	b	b	b	a	b	a	a	b	a	b	b	b	a	a	b	a	a	a	b	a	b	b	a	b	b	b	b
Araip_B05	Marker278787	86.564	a	a	b	a	b	a	b	b	a	a	b	b	a	a	a	b	b	b	b	a	b	b	b	a	b	a	a	b	a	b	b	b	a	a	b	a	a	a	b	a	b	b	a	b	b	b	b
Araip_B05	Marker313667	86.564	a	a	b	a	b	a	b	b	a	a	b	b	a	a	a	b	b	b	b	a	b	b	b	a	b	a	a	b	a	b	b	b	a	a	b	a	a	a	b	a	b	b	a	b	b	b	b
Araip_B05	Marker349004	86.564	a	a	b	a	b	a	b	b	a	a	b	b	a	a	a	b	b	b	b	a	b	b	b	a	b	a	a	b	a	b	b	b	a	a	b	a	a	a	b	a	b	b	a	b	b	b	b
Araip_B05	Marker288992	86.701	a	a	b	a	b	a	b	b	a	a	b	b	a	a	a	b	b	b	b	a	b	b	b	a	b	a	a	b	a	b	b	b	a	a	b	a	a	a	b	a	b	b	a	b	b	b	b
Araip_B05	Marker272360	86.838	a	a	b	a	b	a	b	b	a	a	b	b	a	a	a	b	b	b	b	a	b	b	b	a	b	a	a	b	a	b	b	b	a	a	b	a	a	a	b	a	b	b	a	b	b	b	b
Araip_B05	Marker345071	86.975	a	a	b	a	b	a	b	b	a	a	b	b	a	a	a	b	b	b	b	a	b	b	b	a	b	a	a	b	a	b	b	b	a	a	b	a	a	a	b	a	b	b	a	b	b	b	b
Araip_B05	Marker193915	87.112	a	a	b	a	b	a	b	b	a	a	b	b	a	a	a	b	b	b	b	a	b	b	b	a	b	a	a	b	a	b	b	b	a	a	b	a	a	a	b	a	b	b	a	b	b	b	b
Araip_B05	Marker303759	87.454	a	a	b	a	b	a	b	b	a	a	b	b	a	a	a	b	b	b	b	a	b	b	b	a	b	a	a	b	a	b	b	b	a	a	b	a	a	a	b	a	b	b	a	b	b	b	b
Araip_B05	Marker192643	87.797	a	a	b	a	b	a	b	b	a	a	b	b	a	a	a	b	b	b	b	a	b	b	b	a	b	a	a	b	a	b	b	b	a	a	b	a	a	a	b	a	b	b	a	b	b	b	b
Araip_B05	Marker122271	88.139	a	a	b	a	b	a	b	b	a	a	b	b	a	a	a	b	b	b	b	a	b	b	b	a	b	a	a	b	a	b	b	b	a	a	b	a	a	a	b	a	b	b	a	b	b	b	b
Araip_B05	Marker41533	88.276	a	a	b	a	b	a	b	b	a	a	b	b	a	a	a	b	b	b	b	a	b	b	b	a	b	a	a	b	a	b	b	b	a	a	b	a	a	a	b	a	b	b	a	b	b	b	b
Araip_B05	Marker67542	88.413	a	a	b	a	b	a	b	b	a	a	b	b	a	a	a	b	b	b	b	a	b	b	b	a	b	a	a	b	a	b	b	b	a	a	b	a	a	a	b	a	b	b	a	b	b	b	b
Araip_B05	Marker235890	88.756	a	a	b	a	b	a	b	b	a	a	b	b	a	a	a	b	b	b	b	a	b	b	b	a	b	a	a	b	a	b	b	b	a	a	b	a	a	a	b	a	b	b	a	b	b	b	b
Araip_B05	Marker323288	89.098	a	a	b	a	b	a	b	b	a	a	b	b	a	a	a	b	b	b	b	a	b	b	b	a	b	a	a	b	a	b	b	b	a	a	b	a	a	a	b	a	b	b	a	b	b	b	b
Araip_B05	Marker219600	89.441	a	a	b	a	b	a	b	b	a	a	b	b	a	a	a	b	b	b	b	a	b	b	b	a	b	a	a	b	a	b	b	b	a	a	b	a	a	a	b	a	b	b	a	b	b	b	b
Araip_B05	Marker23696	89.92	a	a	b	a	b	a	b	b	a	a	b	b	a	a	a	b	b	b	h	a	b	b	b	a	b	a	a	b	a	b	b	b	a	a	b	a	a	a	b	a	b	b	a	b	b	b	b
Araip_B05	Marker115396	90.4	a	a	b	a	b	a	b	b	a	a	b	b	a	a	a	b	b	b	a	a	b	b	b	a	b	a	a	b	a	b	b	b	a	a	b	a	a	a	b	a	b	b	a	b	b	b	b
Araip_B05	Marker129283	90.742	a	a	b	a	b	a	b	b	a	a	b	b	a	a	a	b	b	b	a	a	b	b	b	a	b	a	a	b	a	b	b	b	a	a	b	a	a	a	b	a	b	b	a	b	b	b	b
Araip_B05	Marker147087	91.085	a	a	b	a	b	a	b	b	a	a	b	b	a	a	a	b	b	b	a	a	b	b	b	a	b	a	a	b	a	b	b	b	a	a	b	a	a	a	b	a	b	b	a	b	b	b	b
Araip_B05	Marker345059	91.427	a	a	b	a	b	a	b	b	a	a	b	b	a	a	a	b	b	b	a	a	b	b	b	a	b	a	a	b	a	b	b	b	a	a	b	a	a	a	b	a	b	b	a	b	b	b	b
Araip_B05	Marker171914	91.564	a	a	b	a	b	a	b	b	a	a	b	b	a	a	a	b	b	b	a	a	b	b	b	a	b	a	a	b	a	b	b	b	a	a	b	a	a	a	b	a	b	b	a	b	b	b	b
Araip_B05	Marker213569	91.564	a	a	b	a	b	a	b	b	a	a	b	b	a	a	a	b	b	b	a	a	b	b	b	a	b	a	a	b	a	b	b	b	a	a	b	a	a	a	b	a	b	b	a	b	b	b	b
Araip_B05	Marker263376	91.564	a	a	b	a	b	a	b	b	a	a	b	b	a	a	a	b	b	b	a	a	b	b	b	a	b	a	a	b	a	b	b	b	a	a	b	a	a	a	b	a	b	b	a	b	b	b	b
Araip_B05	Marker170587	91.564	a	a	b	a	b	a	b	b	a	a	b	b	a	a	a	b	b	b	a	a	b	b	b	a	b	a	a	b	a	b	b	b	a	a	b	a	a	a	b	a	b	b	a	b	b	b	b
Araip_B05	Marker242721	91.701	a	a	b	a	b	a	b	b	a	a	b	b	a	a	a	b	b	b	a	a	b	b	b	a	b	a	a	b	a	b	b	b	a	a	b	a	a	a	b	a	b	b	a	b	b	b	b
Araip_B05	Marker42814	92.044	a	a	b	a	b	a	b	b	a	a	b	b	a	a	a	b	b	b	a	a	b	b	b	a	b	a	a	b	a	b	b	b	a	a	b	a	a	a	b	a	b	b	a	b	b	b	b
Araip_B05	Marker342520	92.386	a	a	b	a	b	a	b	b	a	a	b	b	a	a	a	b	b	b	a	a	b	b	b	a	b	a	a	b	a	b	b	b	a	a	b	a	a	a	b	a	b	b	a	b	b	b	b
Araip_B05	Marker305491	92.728	a	a	b	a	b	a	b	b	a	a	b	b	a	a	a	b	b	b	a	a	b	b	b	a	b	a	a	b	a	b	b	b	a	a	b	a	a	a	b	a	b	b	a	b	b	b	b
Araip_B05	Marker74973	93.071	a	a	b	a	b	a	b	b	a	a	b	b	a	a	a	b	b	b	a	a	b	b	b	a	b	a	a	b	a	b	b	b	a	a	b	a	a	a	b	a	b	b	a	b	b	b	b
Araip_B05	Marker99631	93.413	a	a	b	a	b	a	b	b	a	a	b	b	a	a	a	b	b	b	a	a	b	b	b	a	b	a	a	b	a	b	b	b	a	a	b	a	a	a	b	a	b	b	a	b	b	b	b
Araip_B05	Marker292220	93.756	a	a	b	a	b	a	b	b	a	a	b	b	a	a	a	b	b	b	-	a	b	b	b	a	b	a	a	b	a	b	b	b	a	a	b	a	a	a	b	a	b	b	a	b	b	b	b
Araip_B05	Marker266482	94.098	a	a	b	a	b	a	b	b	a	a	b	b	a	a	a	b	b	b	h	a	b	b	b	a	b	a	a	b	a	b	b	b	a	a	b	a	a	a	b	a	b	b	a	b	b	b	b
Araip_B05	Marker332744	94.235	a	a	b	a	b	a	b	b	a	a	b	b	a	a	a	b	b	b	-	a	b	b	b	a	b	a	a	b	a	b	b	b	a	a	b	a	a	a	b	a	b	b	a	b	b	b	b
Araip_B05	Marker236504	94.372	a	a	b	a	b	a	b	b	a	a	b	b	a	a	a	b	b	b	h	a	b	b	b	a	b	a	a	b	a	b	b	b	a	a	b	a	a	a	b	a	b	b	a	b	b	b	b
Araip_B05	Marker58021	94.509	a	a	b	a	b	a	b	b	a	a	b	b	a	a	a	b	b	b	-	a	b	b	b	a	b	a	a	b	a	b	b	b	a	a	b	a	a	a	b	a	b	b	a	b	b	b	b
Araip_B05	Marker158359	94.646	a	a	b	a	b	a	b	b	a	a	b	b	a	a	a	b	b	b	b	a	b	b	b	a	b	a	a	b	a	b	b	b	a	a	b	a	a	a	b	a	b	b	a	b	b	b	b
Araip_B05	Marker246323	94.783	a	a	b	a	b	a	b	b	a	a	b	b	a	a	a	b	b	b	b	a	b	b	b	a	b	a	a	b	a	b	b	b	a	a	b	a	a	a	b	a	b	b	a	b	b	b	b
Araip_B05	Marker41203	94.92	a	a	b	a	b	a	b	b	a	a	b	b	a	a	a	b	b	b	b	a	b	b	b	a	b	a	a	b	a	b	b	b	a	a	b	a	a	a	b	a	b	b	a	b	b	b	b
Araip_B05	Marker38271	95.057	a	a	b	a	b	a	b	b	a	a	b	b	a	a	a	b	b	b	b	a	b	b	b	a	b	a	a	b	a	b	b	b	a	a	b	a	a	a	b	a	b	b	a	b	b	b	b
Araip_B05	Marker229336	95.194	a	a	b	a	b	a	b	b	a	a	b	b	a	a	a	b	b	b	b	a	b	b	b	a	b	a	a	b	a	b	b	b	a	a	b	a	a	a	b	a	b	b	a	b	b	b	b
Araip_B05	Marker71135	95.331	a	a	b	a	b	a	b	b	a	a	b	b	a	a	a	b	b	b	b	a	b	b	b	a	b	a	a	b	a	b	b	b	a	a	b	a	a	a	b	a	b	b	a	b	b	b	b
Araip_B05	Marker86141	95.331	a	a	b	a	b	a	b	b	a	a	b	b	a	a	a	b	b	b	b	a	b	b	b	a	b	a	a	b	a	b	b	b	a	a	b	a	a	a	b	a	b	b	a	b	b	b	b
Araip_B05	Marker105691	95.331	a	a	b	a	b	a	b	b	a	a	b	b	a	a	a	b	b	b	b	a	b	b	b	a	b	a	a	b	a	b	b	b	a	a	b	a	a	a	b	a	b	b	a	b	b	b	b
Araip_B05	Marker209114	95.331	a	a	b	a	b	a	b	b	a	a	b	b	a	a	a	b	b	b	b	a	b	b	b	a	b	a	a	b	a	b	b	b	a	a	b	a	a	a	b	a	b	b	a	b	b	b	b
Araip_B05	Marker242949	95.331	a	a	b	a	b	a	b	b	a	a	b	b	a	a	a	b	b	b	b	a	b	b	b	a	b	a	a	b	a	b	b	b	a	a	b	a	a	a	b	a	b	b	a	b	b	b	b
Araip_B05	Marker117602	95.468	a	a	b	a	b	a	b	b	a	a	b	b	a	a	a	b	b	b	h	a	b	b	b	a	b	a	a	b	a	b	b	b	a	a	b	a	a	a	b	a	b	b	a	b	b	b	b
Araip_B05	Marker324267	95.605	a	a	b	a	b	a	b	b	a	a	b	b	a	a	a	b	b	b	h	a	b	b	b	a	b	a	a	b	a	b	b	b	a	a	b	a	a	a	b	a	b	b	a	b	b	b	b
Araip_B05	Marker313042	95.742	a	a	b	a	b	a	b	b	a	a	b	b	a	a	a	b	b	b	h	a	b	b	b	a	b	a	a	b	a	b	b	b	a	a	b	a	a	a	b	a	b	b	a	b	b	b	b
Araip_B05	Marker250188	95.879	a	a	b	a	b	a	b	b	a	a	b	b	a	a	a	b	b	b	h	a	b	b	b	a	b	a	a	b	a	b	b	b	a	a	b	a	a	a	b	a	b	b	a	b	b	b	b
Araip_B05	Marker143766	96.016	a	a	b	a	b	a	b	b	a	a	b	b	a	a	a	b	b	b	h	a	b	b	b	a	b	a	a	b	a	b	b	b	a	a	b	a	a	a	b	a	b	b	a	b	b	b	b
Araip_B05	Marker259406	96.153	a	a	b	a	b	a	b	b	a	a	b	b	a	a	a	b	b	b	h	a	b	b	b	a	b	a	a	b	a	b	b	b	a	a	b	a	a	a	b	a	b	b	a	b	b	b	b
Araip_B05	Marker83383	96.496	a	a	b	a	b	a	b	b	a	a	b	b	a	a	a	b	b	b	h	a	b	b	b	a	b	a	a	b	a	b	b	b	a	a	b	a	a	a	b	a	b	b	a	b	b	b	b
Araip_B05	Marker275694	96.838	a	a	b	a	b	a	b	b	a	a	b	b	a	a	a	b	b	b	h	a	b	b	b	a	b	a	a	b	a	b	b	b	a	a	b	a	a	a	b	a	b	b	a	b	b	b	b
Araip_B05	Marker332794	97.318	a	a	b	a	b	a	b	b	a	a	b	b	a	a	a	b	b	b	h	a	b	b	b	a	b	a	a	b	a	b	b	b	a	a	b	a	a	a	b	a	b	b	a	b	b	b	b
Araip_B05	Marker132112	97.66	a	a	b	a	b	a	b	b	a	a	b	b	a	a	a	b	b	b	h	a	b	b	b	a	b	a	a	b	a	b	b	b	a	a	b	a	a	a	b	a	b	b	a	b	b	b	b
Araip_B05	Marker179178	98.003	a	a	b	a	b	a	b	b	a	a	b	b	a	a	a	b	b	b	h	a	b	b	b	a	b	a	a	b	a	b	b	b	a	a	b	a	a	a	b	a	b	b	a	b	b	b	b
Araip_B05	Marker298550	98.345	a	a	b	a	b	a	b	b	a	a	b	b	a	a	a	b	b	b	h	a	b	b	b	a	b	a	a	b	a	b	b	b	a	a	b	a	a	a	b	a	b	b	a	b	b	b	b
Araip_B05	Marker292652	98.482	a	a	b	a	b	a	b	b	a	a	b	b	a	a	a	b	b	b	h	a	b	b	b	a	b	a	a	b	a	b	b	b	a	a	b	a	a	a	b	a	b	b	a	b	b	b	b
Araip_B05	Marker302695	98.619	a	a	b	a	b	a	b	b	a	a	b	b	a	a	a	b	b	b	h	a	b	b	b	a	b	a	a	b	a	b	b	b	a	a	b	a	a	a	b	a	b	b	a	b	b	b	b
Araip_B05	Marker313034	98.961	a	a	b	a	b	a	b	b	a	a	b	b	a	a	a	b	b	b	h	a	b	b	b	a	b	a	a	b	a	b	b	b	a	a	b	a	a	a	b	a	b	b	a	b	b	b	b
Araip_B05	Marker146825	99.304	a	a	b	a	b	a	b	b	a	a	b	b	a	a	a	b	b	b	h	a	b	b	b	a	b	a	a	b	a	b	b	b	a	a	b	a	a	a	b	a	b	b	a	b	b	b	b
Araip_B05	Marker259744	99.783	a	a	b	a	b	a	b	b	a	a	b	b	a	a	a	b	b	b	h	a	b	b	b	a	b	a	a	b	a	b	b	b	a	a	b	a	a	a	b	a	b	b	a	b	b	b	b
Araip_B05	Marker147538	100.263	a	a	b	a	b	a	b	b	a	a	b	b	a	a	a	b	b	b	h	a	b	b	b	a	b	a	a	b	a	b	b	b	a	a	b	a	a	a	b	a	b	b	a	b	b	b	b
Araip_B05	Marker223478	100.742	a	a	b	a	b	a	b	b	a	a	b	b	a	a	a	b	b	b	h	a	b	b	b	a	b	a	a	b	a	b	b	b	a	a	b	a	a	a	b	a	b	b	a	b	b	b	b
Araip_B05	Marker59645	101.222	a	a	b	a	b	a	b	b	a	a	b	b	a	a	a	b	b	b	h	a	b	b	b	a	b	a	a	b	a	b	b	b	a	a	b	a	a	a	b	a	b	b	a	b	b	b	b
Araip_B05	Marker45605	101.701	a	a	b	a	b	a	b	b	a	a	b	b	a	a	a	b	b	b	h	a	b	b	b	a	b	a	a	b	a	b	b	b	a	a	b	a	a	a	b	a	b	b	a	b	b	b	b
Araip_B05	Marker156171	102.181	a	a	b	a	b	a	b	b	a	a	b	b	a	a	a	b	b	b	h	a	b	b	b	a	b	a	a	b	a	b	b	b	a	a	b	a	a	a	b	a	b	b	a	b	b	b	b
Araip_B05	Marker175981	102.66	a	a	b	a	b	a	b	b	a	a	b	b	a	a	a	b	b	b	h	a	b	b	b	a	b	a	a	b	a	b	b	b	a	a	b	a	a	a	b	a	b	b	a	b	b	b	b
Araip_B05	Marker182555	103.14	a	a	b	a	b	a	b	b	a	a	b	b	a	a	a	b	b	b	h	a	b	b	b	a	b	a	a	b	a	b	b	b	a	a	b	a	a	a	b	a	b	b	a	b	b	b	b
Araip_B05	Marker213402	103.619	a	a	b	a	b	a	b	b	a	a	b	b	a	a	a	b	b	b	h	a	b	b	b	a	b	a	a	b	a	b	b	b	a	a	b	a	a	a	b	a	b	b	a	b	b	b	b
Araip_B05	Marker240413	104.099	a	a	b	a	b	a	b	b	a	a	b	b	a	a	a	b	b	b	h	a	b	b	b	a	b	a	a	b	a	b	b	b	a	a	b	a	a	a	b	a	b	b	a	b	b	b	b
Araip_B05	Marker251264	104.578	a	a	b	a	b	a	b	b	a	a	b	b	a	a	a	b	b	b	h	a	b	b	b	a	b	a	a	b	a	b	b	b	a	a	b	a	a	a	b	a	b	b	a	b	b	b	b
Araip_B05	Marker256304	105.058	a	a	b	a	b	a	b	b	a	a	b	b	a	a	a	b	b	b	h	a	b	b	b	a	b	a	a	b	a	b	b	b	a	a	b	a	a	a	b	a	b	b	a	b	b	b	b
Araip_B05	Marker262054	105.537	a	a	b	a	b	a	b	b	a	a	b	b	a	a	a	b	b	b	h	a	b	b	b	a	b	a	a	b	a	b	b	b	a	a	b	a	a	a	b	a	b	b	a	b	b	b	b
Araip_B05	Marker267492	106.016	a	a	b	a	b	a	b	b	a	a	b	b	a	a	a	b	b	b	h	a	b	b	b	a	b	a	a	b	a	b	b	b	a	a	b	a	a	a	b	a	b	b	a	b	b	b	b
Araip_B05	Marker326264	106.496	a	a	b	a	b	a	b	b	a	a	b	b	a	a	a	b	b	b	h	a	b	b	b	a	b	a	a	b	a	b	b	b	a	a	b	a	a	a	b	a	b	b	a	b	b	b	b
Araip_B05	Marker354408	106.975	a	a	b	a	b	a	b	b	a	a	b	b	a	a	a	b	b	b	h	a	b	b	b	a	b	a	a	b	a	b	b	b	a	a	b	a	a	a	b	a	b	b	a	b	b	b	b
Araip_B05	Marker25469	107.455	a	a	b	a	b	a	b	b	a	a	b	b	a	a	a	b	b	b	h	a	b	b	b	a	b	a	a	b	a	b	b	b	a	a	b	a	a	a	b	a	b	b	a	b	b	b	b
Araip_B05	Marker230213	108.279	a	a	b	a	b	a	b	b	a	a	b	b	a	a	a	b	b	b	h	a	b	b	b	a	b	a	a	b	a	b	b	b	a	a	b	a	a	a	b	a	b	b	a	b	b	b	b
Araip_B05	Marker327486	108.622	a	a	b	a	b	a	b	b	a	a	b	b	a	a	a	b	b	b	h	a	b	b	b	a	b	a	a	b	a	b	b	b	a	a	b	a	a	a	b	a	b	b	a	b	b	b	b
Araip_B05	Marker166929	108.759	a	a	b	a	b	a	b	b	a	a	b	b	a	a	a	b	b	b	h	a	b	b	b	a	b	a	a	b	a	b	b	b	a	a	b	a	a	a	b	a	b	b	a	b	b	b	b
Araip_B05	Marker346056	108.896	a	a	b	a	b	a	b	b	a	a	b	b	a	a	a	b	b	b	h	a	b	b	b	a	b	a	a	b	a	b	b	b	a	a	b	a	a	a	b	a	b	b	a	b	b	b	b
Araip_B05	Marker145708	109.033	a	a	b	a	b	a	b	b	a	a	b	b	a	a	a	b	b	b	a	a	b	b	b	a	b	a	a	b	a	b	b	b	a	a	b	a	a	a	b	a	b	b	a	b	b	b	b
Araip_B05	Marker58832	109.514	a	a	b	a	b	a	b	b	a	a	b	b	a	a	a	b	b	b	a	a	b	b	b	a	b	a	a	b	a	b	b	b	a	a	b	a	a	a	b	a	b	b	a	b	b	b	b
Araip_B05	Marker168063	109.651	a	a	b	a	b	a	b	b	a	a	b	b	a	a	a	b	b	b	a	a	b	b	b	a	b	a	a	b	a	b	b	b	a	a	b	a	a	a	b	a	b	b	a	b	b	b	b
Araip_B05	Marker185650	109.651	a	a	b	a	b	a	b	b	a	a	b	b	a	a	a	b	b	b	a	a	b	b	b	a	b	a	a	b	a	b	b	b	a	a	b	a	a	a	b	a	b	b	a	b	b	b	b
Araip_B05	Marker283351	109.651	a	a	b	a	b	a	b	b	a	a	b	b	a	a	a	b	b	b	a	a	b	b	b	a	b	a	a	b	a	b	b	b	a	a	b	a	a	a	b	a	b	b	a	b	b	b	b
Araip_B05	Marker270371	109.788	a	a	b	a	b	a	b	b	a	a	b	b	a	a	a	b	b	b	a	a	b	b	b	a	b	a	a	b	a	b	b	b	a	a	b	a	a	a	b	a	b	b	a	b	b	b	b
Araip_B05	Marker277676	110.131	a	a	b	a	b	a	b	b	a	a	b	b	a	a	a	b	b	b	a	a	b	b	b	a	b	a	a	b	a	b	b	b	a	a	b	a	a	a	b	a	b	b	a	b	b	b	b
Araip_B05	Marker113145	110.473	a	a	b	a	b	a	b	b	a	a	b	b	a	a	a	b	b	b	a	a	b	b	b	a	b	a	a	b	a	b	b	b	a	a	b	a	a	a	b	a	b	b	a	b	b	b	b
Araip_B05	Marker60442	110.816	a	a	b	a	b	a	b	b	a	a	b	b	a	a	a	b	b	b	a	a	b	b	b	a	b	a	a	b	a	b	b	b	a	a	b	a	a	a	b	a	b	b	a	b	b	b	b
Araip_B05	Marker43270	110.953	a	a	b	a	b	a	b	b	a	a	b	b	a	a	a	b	b	b	a	a	b	b	b	a	b	a	a	b	a	b	b	b	a	a	b	a	a	a	b	a	b	b	a	b	b	b	b
Araip_B05	Marker50225	110.953	a	a	b	a	b	a	b	b	a	a	b	b	a	a	a	b	b	b	a	a	b	b	b	a	b	a	a	b	a	b	b	b	a	a	b	a	a	a	b	a	b	b	a	b	b	b	b
Araip_B05	Marker159812	110.953	a	a	b	a	b	a	b	b	a	a	b	b	a	a	a	b	b	b	a	a	b	b	b	a	b	a	a	b	a	b	b	b	a	a	b	a	a	a	b	a	b	b	a	b	b	b	b
Araip_B05	Marker306225	110.953	a	a	b	a	b	a	b	b	a	a	b	b	a	a	a	b	b	b	a	a	b	b	b	a	b	a	a	b	a	b	b	b	a	a	b	a	a	a	b	a	b	b	a	b	b	b	b
Araip_B05	Marker53346	111.09	a	a	b	a	b	a	b	b	a	a	b	b	a	a	a	b	b	b	a	a	b	b	b	a	b	a	a	b	a	b	b	b	a	a	b	a	a	a	b	a	b	b	a	b	b	b	b
Araip_B05	Marker298593	111.569	a	a	b	a	b	a	b	b	a	a	b	b	a	a	a	b	b	b	h	a	b	b	b	a	b	a	a	b	a	b	b	b	a	a	b	a	a	a	b	a	b	b	a	b	b	b	b
Araip_B05	Marker238423	112.049	a	a	b	a	b	a	b	b	a	a	b	b	a	a	a	b	b	b	b	a	b	b	b	a	b	a	a	b	a	b	b	b	a	a	b	a	a	a	b	a	b	b	a	b	b	b	b
Araip_B05	Marker86540	112.528	a	a	b	a	b	a	b	b	a	a	b	b	a	a	a	b	b	b	h	a	b	b	b	a	b	a	a	b	a	b	b	b	a	a	b	a	a	a	b	a	b	b	a	b	b	b	b
Araip_B05	Marker147512	113.008	a	a	b	a	b	a	b	b	a	a	b	b	a	a	a	b	b	b	h	a	b	b	b	a	b	a	a	b	a	b	b	b	a	a	b	a	a	a	b	a	b	b	a	b	b	b	b
Araip_B05	Marker35859	113.35	a	a	b	a	b	a	b	b	a	a	b	b	a	a	a	b	b	b	h	a	b	b	b	a	b	a	a	b	a	b	b	b	a	a	b	a	a	a	b	a	b	b	a	b	b	b	b
Araip_B05	Marker136079	113.693	a	a	b	a	b	a	b	b	a	a	b	b	a	a	a	b	b	b	h	a	b	b	b	a	b	a	a	b	a	b	b	b	a	a	b	a	a	a	b	a	b	b	a	b	b	b	b
Araip_B05	Marker144770	114.035	a	a	b	a	b	a	b	b	a	a	b	b	a	a	a	b	b	b	h	a	b	b	b	a	b	a	a	b	a	b	b	b	a	a	b	a	a	a	b	a	b	b	a	b	b	b	b
Araip_B05	Marker36461	114.378	a	a	b	a	b	a	b	b	a	a	b	b	a	a	a	b	b	b	b	a	b	b	b	a	b	a	a	b	a	b	b	b	a	a	b	a	a	a	b	a	b	b	a	b	b	b	b
Araip_B05	Marker183591	114.378	a	a	b	a	b	a	b	b	a	a	b	b	a	a	a	b	b	b	b	a	b	b	b	a	b	a	a	b	a	b	b	b	a	a	b	a	a	a	b	a	b	b	a	b	b	b	b
Araip_B05	Marker191043	114.515	a	a	b	a	b	a	b	b	a	a	b	b	a	a	a	b	b	b	b	a	b	b	b	a	b	a	a	b	a	b	b	b	a	a	b	a	a	a	b	a	b	b	a	b	b	b	b
Araip_B05	Marker295291	114.652	a	a	b	a	b	a	b	b	a	a	b	b	a	a	a	b	b	b	b	a	b	b	b	a	b	a	a	b	a	b	b	b	a	a	b	a	a	a	b	a	b	b	a	b	b	b	b
Araip_B05	Marker324350	114.789	a	a	b	a	b	a	b	b	a	a	b	b	a	a	a	b	b	b	b	a	b	b	b	a	b	a	a	b	a	b	b	b	a	a	b	a	a	a	b	a	b	b	a	b	b	b	b
Araip_B05	Marker135158	114.926	a	a	b	a	b	a	b	b	a	a	b	b	a	a	a	b	b	b	b	a	b	b	b	a	b	a	a	b	a	b	b	b	a	a	b	a	a	a	b	a	b	b	a	b	b	b	b
Araip_B05	Marker168223	115.062	a	a	b	a	b	a	b	b	a	a	b	b	a	a	a	b	b	b	h	a	b	b	b	a	b	a	a	b	a	b	b	b	a	a	b	a	a	a	b	a	b	b	a	b	b	b	b
Araip_B05	Marker328705	115.199	a	a	b	a	b	a	b	b	a	a	b	b	a	a	a	b	b	b	h	a	b	b	b	a	b	a	a	b	a	b	b	b	a	a	b	a	a	-	b	a	b	b	a	b	b	b	b
Araip_B05	Marker239559	115.542	a	a	b	a	b	a	b	b	a	a	b	b	a	a	a	b	b	b	b	a	b	b	b	a	b	a	a	b	a	b	b	b	a	a	b	a	a	b	b	a	b	b	a	b	b	b	b
Araip_B05	Marker223614	116.021	a	a	b	a	b	a	b	b	a	a	b	b	a	a	a	b	b	b	h	a	b	b	b	a	b	a	a	b	a	b	b	b	a	a	b	a	a	b	b	a	b	b	a	b	b	b	b
Araip_B05	Marker124676	116.364	a	a	b	a	b	a	b	b	a	a	b	b	a	a	a	b	b	b	a	a	b	b	b	a	b	a	a	b	a	b	b	b	a	a	b	a	a	b	b	a	b	b	a	b	b	b	b
Araip_B05	Marker81755	117.056	a	a	b	a	b	a	b	b	a	a	b	b	a	a	a	b	b	b	h	a	b	b	b	a	b	a	a	b	a	b	b	b	a	a	b	a	a	b	b	a	b	b	a	b	b	b	b
Araip_B05	Marker43565	117.951	a	a	b	a	b	a	b	b	a	a	b	b	a	a	a	b	b	b	-	a	b	b	b	a	b	a	a	b	a	b	b	b	a	a	b	a	a	b	b	a	b	b	a	b	b	b	b
Araip_B05	Marker356876	117.951	a	a	b	a	b	a	b	b	a	a	b	b	a	a	a	b	b	b	b	a	b	b	b	a	b	a	a	b	a	b	b	b	a	a	b	a	a	b	b	a	b	b	a	b	b	b	b
Araip_B05	Marker210805	118.641	a	a	b	a	b	b	b	b	a	a	b	b	a	a	a	b	b	b	h	a	b	b	b	a	b	a	a	b	a	b	b	b	a	a	b	a	a	b	b	a	b	b	a	b	b	b	b
Araip_B05	Marker148915	118.984	a	a	b	a	b	b	b	b	a	a	b	b	a	a	a	b	b	b	a	a	b	b	b	a	b	a	a	b	a	b	b	b	a	a	b	a	a	b	b	a	b	b	a	b	b	b	b
Araip_B05	Marker355927	119.121	a	a	b	a	b	b	b	b	a	a	-	b	a	a	a	b	b	b	a	a	b	b	b	a	b	a	a	b	a	b	b	b	a	a	b	a	a	b	b	a	b	b	a	b	b	b	b
Araip_B05	Marker234271	119.6	a	a	b	a	b	b	b	b	a	a	-	b	a	a	a	b	b	b	h	a	b	b	b	a	b	a	a	b	a	b	b	b	a	a	b	a	a	b	b	a	b	b	a	b	b	b	b
Araip_B05	Marker278903	119.737	a	a	b	a	b	b	b	b	a	a	a	b	a	a	a	b	b	b	h	a	b	b	b	a	b	a	a	b	a	b	b	b	a	a	b	a	a	b	b	a	b	b	a	b	b	b	b
Araip_B05	Marker162438	120.216	a	a	b	a	b	b	b	b	a	a	a	b	a	a	a	b	b	b	h	a	b	b	b	a	b	a	a	b	a	b	b	b	a	a	b	a	a	b	b	a	b	b	a	b	b	b	b
Araip_B05	Marker269234	120.696	a	a	b	a	b	b	b	b	a	a	a	b	a	a	a	b	b	b	h	a	b	b	b	a	b	a	a	b	a	b	b	b	a	a	b	a	a	b	b	a	b	b	a	b	b	b	b
Araip_B05	Marker231305	121.038	a	a	b	a	b	b	b	b	a	a	a	b	a	a	a	b	b	b	h	a	b	b	b	a	b	a	a	b	a	b	b	b	a	a	b	a	a	b	b	a	b	b	a	b	b	b	b
Araip_B05	Marker261916	121.381	a	a	b	a	b	b	b	b	a	a	a	b	a	a	a	b	b	b	h	a	b	b	b	a	b	a	a	b	a	b	b	b	a	a	b	a	a	b	b	a	b	b	a	b	b	b	b
Araip_B05	Marker129633	121.723	a	a	b	a	b	b	b	b	a	a	a	b	a	a	a	b	b	b	a	a	b	b	b	a	b	a	a	b	a	b	b	b	a	a	b	a	a	b	b	a	b	b	a	b	b	b	b
Araip_B05	Marker60853	121.86	a	a	b	a	b	b	b	b	a	a	a	b	a	a	a	b	b	b	a	a	b	b	b	a	b	a	a	b	a	b	b	b	a	a	b	a	a	b	b	a	b	b	a	b	b	b	b
Araip_B05	Marker280086	121.997	a	a	b	a	b	b	b	b	a	a	a	b	a	a	a	b	b	b	a	a	b	b	b	a	b	a	a	b	a	b	b	b	a	a	b	a	a	b	b	a	b	b	a	b	b	b	b
Araip_B05	Marker45824	122.349	a	a	a	a	b	b	b	b	a	a	a	b	a	a	a	b	b	b	a	a	b	b	b	a	b	a	a	b	a	b	b	b	a	a	b	a	a	b	b	a	b	b	a	b	b	b	-
Araip_B05	Marker88952	123.042	a	a	a	a	b	b	b	b	a	a	a	b	a	a	a	b	b	b	h	a	b	b	b	a	b	a	a	b	a	b	b	b	a	a	b	a	a	b	b	a	b	b	a	b	b	b	a
Araip_B05	Marker44001	123.179	a	a	a	a	b	b	b	b	a	a	a	b	a	a	a	b	b	b	-	a	b	b	b	a	b	a	a	b	a	b	b	b	a	a	b	a	a	b	b	a	b	b	a	b	b	b	a
Araip_B05	Marker62084	124.25	a	a	a	a	b	b	b	b	a	a	a	b	a	a	a	b	b	b	a	a	b	b	b	a	b	a	a	b	a	b	b	b	a	a	-	a	a	b	b	a	b	b	a	b	b	b	a
Araip_B05	Marker115343	124.975	a	a	a	a	b	b	b	b	a	a	a	b	-	a	a	b	b	b	b	a	b	b	b	a	b	a	a	b	a	b	b	b	a	a	b	a	a	b	b	a	b	b	a	b	b	b	b
Araip_B05	Marker144812	125.7	a	a	a	a	b	b	b	b	a	a	a	b	-	a	a	b	b	b	-	a	b	b	b	a	b	a	a	b	a	b	b	b	a	a	a	a	a	b	b	b	b	b	a	b	b	b	b
Araip_B05	Marker129732	125.7	a	a	a	a	b	b	b	b	a	a	a	b	a	a	a	b	b	b	b	a	b	b	b	a	b	a	a	b	a	b	b	b	a	a	a	a	a	b	b	b	b	b	a	b	b	b	b
Araip_B05	Marker151297	125.836	a	a	a	a	b	b	b	b	a	a	a	b	a	a	a	b	b	b	h	a	b	b	b	a	b	a	a	b	a	b	b	b	a	a	a	a	a	b	b	b	b	b	a	b	b	b	b
Araip_B05	Marker117493	125.973	a	a	a	a	b	b	b	b	a	a	a	b	a	a	a	b	b	b	a	a	b	b	b	a	b	a	a	b	a	b	b	b	a	a	a	a	a	b	b	b	b	b	a	b	b	b	b
Araip_B05	Marker183175	126.683	a	a	a	a	b	b	b	b	a	a	a	b	a	a	a	b	b	b	a	a	b	b	b	a	b	b	a	b	a	b	b	b	a	a	a	a	a	b	b	b	b	b	a	b	b	b	b
Araip_B05	Marker197717	127.177	a	a	a	a	b	b	b	b	a	a	a	b	a	a	a	b	b	b	h	a	b	b	b	a	b	b	a	b	a	b	b	b	a	a	a	a	a	b	b	b	b	b	a	b	b	b	b
Araip_B05	Marker266294	127.314	a	a	a	a	b	b	b	b	a	a	a	b	a	a	a	b	b	b	b	a	b	b	b	a	b	b	a	b	a	b	b	b	a	a	a	a	a	b	b	b	b	b	a	b	b	b	b
Araip_B05	Marker199951	128.008	a	a	a	a	b	b	b	b	a	a	a	b	b	a	a	b	b	b	b	a	b	b	b	a	b	b	a	b	a	b	b	b	a	a	a	a	a	b	b	b	b	b	a	b	b	b	b
Araip_B05	Marker294321	128.145	a	a	a	a	b	b	b	b	a	a	a	b	b	a	a	b	b	b	h	a	b	b	b	a	b	b	a	b	a	b	b	b	a	a	a	a	a	b	b	b	b	b	a	b	b	b	b
Araip_B05	Marker305460	128.282	a	a	a	a	b	b	b	b	a	a	a	b	b	a	a	b	b	b	a	a	b	b	b	a	b	b	a	b	a	b	b	b	a	a	a	a	a	b	b	b	b	b	a	b	b	b	b
Araip_B05	Marker237442	129.476	a	a	a	a	b	b	b	b	a	a	a	b	b	a	a	b	b	b	h	a	b	b	b	a	b	b	a	b	a	b	b	b	a	a	a	a	a	b	b	b	b	b	a	b	b	b	b
Araip_B05	Marker246332	136.079	a	b	a	a	b	b	b	b	b	a	a	b	b	a	a	b	b	b	b	a	b	b	b	a	b	b	a	b	a	b	b	b	a	a	a	a	a	b	b	b	b	b	a	b	b	b	b
Araip_B05	Marker205743	136.92	a	b	a	a	b	b	b	b	b	b	a	b	-	a	a	b	b	b	b	a	b	b	b	a	b	b	a	b	a	b	b	b	a	a	a	a	a	b	b	b	b	b	b	b	b	b	b
Araip_B05	Marker176879	137.057	a	b	a	a	b	b	b	b	b	b	a	b	b	a	a	b	b	b	b	a	b	b	b	a	b	b	a	b	a	b	b	b	a	a	a	a	a	b	b	b	b	b	b	b	b	b	b
Araip_B05	Marker122371	139.339	a	b	a	a	b	b	b	b	b	b	a	b	b	a	a	b	b	b	b	a	b	b	b	a	b	b	a	b	a	b	b	b	a	a	a	a	a	b	b	b	b	b	b	b	b	b	b
Araip_B05	Marker320654	139.828	a	b	a	a	b	b	b	b	-	-	a	b	b	a	a	b	b	b	b	a	b	b	b	a	b	b	a	b	a	b	b	b	a	a	a	a	a	b	b	b	b	b	b	b	b	b	b
Araip_B05	Marker65242	141.044	a	b	a	a	b	b	b	b	a	a	a	b	b	a	a	b	b	b	b	a	b	b	b	a	b	b	a	b	a	b	b	b	a	a	a	a	a	b	b	b	b	b	b	b	b	b	b
Araip_B06	Marker2318629	0	a	a	a	a	a	a	a	a	b	b	a	b	a	b	a	b	b	a	b	a	a	-	a	b	b	b	a	a	b	a	b	a	b	b	b	a	a	b	a	b	b	a	b	b	b	b	b
Araip_B06	Ah3TC42A02	4.739	a	a	a	a	b	a	b	a	b	b	a	b	a	b	a	b	b	b	b	a	a	a	a	b	a	b	a	a	b	a	b	a	-	b	b	a	a	a	a	b	b	a	b	b	b	b	b
Araip_B06	Marker2274142	10.817	a	a	a	a	b	a	b	a	b	b	a	b	a	b	a	b	b	b	b	a	a	b	a	a	b	a	a	b	b	a	b	b	a	b	b	a	a	a	a	b	b	a	b	b	b	b	b
Araip_B06	Marker2116640	17.259	a	a	a	a	b	a	a	a	b	b	a	b	a	b	a	b	b	b	b	a	a	b	a	a	a	b	a	a	b	a	b	b	a	b	b	a	a	b	a	b	a	a	b	b	b	b	b
Araip_B06	IPAHM_659	23.992	a	a	a	a	b	a	a	a	b	b	a	b	a	b	a	b	b	b	b	a	a	b	a	b	b	a	a	a	b	a	b	b	a	b	a	a	a	b	a	b	b	a	b	a	b	a	b
Araip_B06	gc25	28.657	a	a	a	a	b	a	a	a	b	b	a	b	a	b	a	b	b	a	b	a	a	b	a	b	b	a	a	b	b	a	b	b	-	b	a	a	a	b	a	b	b	a	b	a	b	b	b
Araip_B06	Marker2259260	33.25	a	a	a	a	b	a	a	a	b	b	a	b	a	b	a	b	b	a	b	a	a	b	a	b	b	a	a	b	b	a	b	b	b	b	a	a	a	b	a	b	a	a	b	a	b	a	b
Araip_B06	Marker2183964	41.278	a	a	a	a	a	a	a	a	b	b	a	b	b	b	a	b	b	b	h	a	a	a	a	a	a	a	a	b	b	a	b	b	b	b	a	a	a	a	a	b	b	a	b	a	b	a	b
Araip_B06	Marker2111163	45.775	a	a	a	a	a	a	b	a	b	b	a	b	b	b	a	b	b	b	b	a	a	a	a	a	a	b	a	b	b	a	b	b	b	b	a	b	a	a	a	b	b	a	b	a	b	a	b
Araip_B06	Marker2021039	51.306	a	b	a	a	a	a	b	a	b	b	a	b	b	b	a	b	b	a	b	a	a	a	a	a	a	b	a	a	b	a	b	b	b	b	a	b	a	a	b	b	a	a	b	b	b	b	b
Araip_B06	Marker2049124	51.994	a	b	a	a	a	a	b	a	b	b	a	b	b	b	a	b	b	a	b	a	a	a	a	a	a	b	a	a	b	a	b	b	b	b	a	b	a	a	b	b	a	a	b	b	b	b	b
Araip_B06	Marker2325709	52.336	a	b	a	a	a	a	b	a	b	b	a	b	b	b	a	b	b	a	b	a	a	a	a	a	a	b	a	a	b	a	b	b	b	b	-	b	a	a	b	b	a	a	b	b	b	b	b
Araip_B06	Marker2184337	53.026	a	b	a	a	a	a	a	a	b	b	a	b	b	b	a	b	b	a	h	a	a	a	a	a	a	b	a	a	b	a	b	b	b	b	a	b	a	a	b	b	a	a	b	b	b	b	b
Araip_B06	Marker2089373	53.711	a	b	a	a	a	a	a	a	b	b	a	b	b	b	a	b	b	a	h	a	a	a	a	a	a	b	a	a	b	a	b	b	b	b	-	b	a	a	b	b	a	a	b	b	b	b	b
Araip_B06	Marker2112291	55.453	a	b	a	a	a	a	a	a	b	b	a	b	b	b	a	b	b	a	h	a	a	a	a	a	a	b	a	a	b	a	b	b	a	b	a	b	a	a	b	b	a	a	b	b	b	b	b
Araip_B06	Marker2195951	55.932	a	b	a	a	a	a	a	a	b	b	a	b	b	b	a	b	b	a	h	a	a	a	a	a	a	b	a	a	b	a	b	b	a	b	a	b	a	a	b	b	a	a	b	b	b	b	b
Araip_B06	Marker2272735	56.962	a	b	a	a	a	a	a	a	b	b	a	b	b	b	a	b	b	a	h	a	a	a	a	a	a	b	a	a	b	a	b	b	a	b	a	b	a	a	b	b	a	a	b	b	b	b	b
Araip_B06	Marker2277357	57.442	a	b	a	a	a	a	a	a	b	b	a	b	b	b	a	b	b	a	b	a	a	a	a	a	a	b	a	a	b	a	b	b	a	b	a	b	a	a	b	b	a	a	b	b	b	b	b
Araip_B06	Marker2058340	58.127	a	b	a	a	a	a	a	a	b	b	a	b	b	-	a	b	b	a	h	a	a	a	a	a	a	-	a	a	b	a	b	b	a	b	a	b	a	a	b	b	a	a	b	b	b	b	b
Araip_B06	Marker2013296	64.044	b	b	a	a	a	a	a	a	b	b	b	b	b	a	a	b	b	a	b	a	a	a	a	a	a	a	a	a	b	a	b	b	a	b	b	b	a	a	b	b	b	a	b	b	b	b	b
Araip_B06	Marker2097473	65.436	a	b	a	a	a	a	a	a	b	b	b	b	b	a	a	b	b	a	h	a	a	a	a	a	a	a	a	a	b	a	b	b	a	b	b	b	a	a	b	b	b	a	b	b	b	b	b
Araip_B06	Marker2210953	66.473	a	b	b	a	a	a	a	a	b	b	b	b	b	a	a	b	b	a	b	a	a	a	a	a	a	a	a	a	b	a	b	b	a	b	b	b	a	a	b	b	b	a	b	b	b	b	b
Araip_B06	Marker2029475	68.086	b	b	b	a	b	b	a	a	b	b	b	b	b	a	a	b	b	a	h	a	a	a	a	a	a	a	a	a	b	a	b	b	a	b	b	b	a	a	b	b	b	a	b	b	b	b	b
Araip_B06	Marker2270008	69.698	b	b	b	a	b	b	a	a	b	b	b	b	b	a	a	b	b	a	h	a	a	a	a	a	a	a	a	b	b	a	b	b	a	b	b	b	a	a	b	b	b	a	b	b	b	b	b
Araip_B06	Marker2274769	70.177	b	b	b	a	b	b	a	a	b	b	b	b	b	a	a	b	b	a	h	a	a	a	a	a	a	a	a	b	b	a	b	b	a	b	b	b	a	a	b	b	b	a	b	b	b	b	b
Araip_B06	Marker2007077	70.657	b	b	b	a	b	b	a	a	b	b	b	b	b	a	a	b	b	a	h	a	a	a	a	a	a	a	a	b	b	a	b	b	a	b	b	b	a	a	b	b	b	a	b	b	b	b	b
Araip_B06	Marker2198497	72.254	b	b	b	a	b	b	a	a	b	b	b	b	b	a	a	b	b	a	h	a	a	a	a	a	a	a	a	b	b	a	b	b	a	b	b	b	a	a	b	b	b	a	b	b	b	b	b
Araip_B06	Marker2313422	74.577	b	b	b	a	b	b	a	a	b	b	a	b	a	a	b	b	b	a	b	a	a	a	a	a	a	a	a	b	b	a	b	b	a	b	b	b	a	a	b	a	b	a	b	b	b	b	b
Araip_B06	Marker2025732	75.763	b	b	b	a	b	b	a	a	b	b	a	b	a	a	b	b	b	b	b	a	a	a	a	a	a	a	a	b	b	a	b	b	a	b	b	b	a	a	a	a	b	a	b	b	b	b	b
Araip_B06	Marker2237081	76.106	b	b	b	a	b	b	a	a	b	b	a	b	a	a	b	b	b	b	b	a	a	a	a	a	a	a	a	b	b	a	b	b	a	b	b	b	a	a	a	a	b	a	b	b	b	b	b
Araip_B06	Marker2136142	77.143	b	b	b	a	b	b	a	a	b	b	a	b	a	a	b	b	b	b	b	a	a	a	a	a	a	a	a	b	b	a	b	b	a	b	b	b	a	a	a	a	b	a	b	b	b	b	b
Araip_B06	Marker2253288	77.622	b	b	b	a	b	b	a	a	b	b	a	b	a	a	b	b	b	b	b	a	a	a	a	a	a	a	a	b	b	a	b	b	a	b	b	b	a	a	a	a	b	a	b	b	b	b	b
Araip_B06	Marker2066371	78.102	b	b	b	a	b	b	a	a	b	b	a	b	a	a	b	b	b	b	b	a	a	a	a	a	a	a	a	b	b	a	b	b	a	b	b	b	a	a	a	a	b	a	b	b	b	b	b
Araip_B06	Marker2236943	78.581	b	b	b	a	b	b	a	a	b	b	a	b	a	a	b	b	b	b	b	a	a	a	a	a	a	a	a	b	b	a	b	b	a	b	b	b	a	a	a	a	b	a	b	b	b	b	b
Araip_B06	Marker2321882	79.061	b	b	b	a	b	b	a	a	b	b	a	b	a	a	b	b	b	b	h	a	a	a	a	a	a	a	a	b	b	a	b	b	a	b	b	b	a	a	a	a	b	a	b	b	b	b	b
Araip_B06	Marker2091378	79.54	b	b	b	a	b	b	a	a	b	b	a	b	a	a	b	b	b	b	h	a	a	a	a	a	a	a	a	b	b	a	b	b	a	b	b	b	a	a	a	a	b	a	b	b	b	b	b
Araip_B06	Marker2298411	80.02	b	b	b	a	b	b	a	a	b	b	a	b	a	a	b	b	b	b	h	a	a	a	a	a	a	a	a	b	b	a	b	b	a	b	b	b	a	a	a	a	b	a	b	b	b	b	b
Araip_B06	Marker2300426	80.705	b	b	b	a	b	b	a	a	b	b	a	b	a	a	b	b	b	b	h	a	a	a	a	a	a	a	a	b	b	a	b	b	a	b	b	b	a	a	a	a	b	a	b	b	b	b	b
Araip_B06	Marker2155272	81.389	b	b	b	a	b	b	a	a	b	b	a	b	a	a	b	b	b	b	a	a	a	a	a	a	a	a	a	b	b	a	b	b	a	b	b	b	a	a	a	a	b	a	b	b	b	b	b
Araip_B06	Marker2259390	81.869	b	b	b	a	b	b	a	a	b	b	a	b	a	a	b	b	b	b	a	a	a	a	a	a	a	a	a	b	b	a	b	b	a	b	b	b	a	a	a	a	b	a	b	b	b	b	b
Araip_B06	Marker2311855	82.559	b	b	b	a	b	b	a	a	b	b	a	b	a	a	b	b	b	b	a	a	a	a	a	a	a	a	a	b	b	a	b	b	a	b	b	a	a	a	a	a	b	a	b	b	b	b	b
Araip_B06	Marker2244495	83.246	b	b	a	a	b	b	a	a	b	b	a	b	a	a	b	b	b	b	a	a	a	a	a	a	a	a	a	b	b	a	b	b	a	b	b	a	a	a	a	a	b	a	b	b	b	b	b
Araip_B06	Marker2241366	84.07	b	b	a	a	b	b	a	a	b	b	a	b	a	a	b	b	b	b	h	a	a	a	a	a	a	a	a	b	b	a	b	b	a	b	b	a	a	a	a	a	b	a	b	b	b	b	b
Araip_B06	Marker2060559	84.895	b	b	a	a	b	b	a	a	b	b	a	b	a	a	b	b	b	b	a	a	a	a	a	a	a	a	a	b	b	a	b	b	a	b	b	a	a	a	a	a	b	a	b	b	b	b	b
Araip_B06	Marker2118554	85.726	b	b	a	a	b	b	a	a	b	b	a	b	a	a	b	b	b	b	a	a	a	a	a	a	a	a	a	b	b	a	b	b	a	b	b	a	a	a	a	a	b	a	b	b	b	b	b
Araip_B06	Marker2123063	88.214	b	b	a	a	b	b	a	a	b	b	a	b	a	a	b	b	b	b	h	a	a	b	a	a	a	a	a	b	b	a	b	b	a	b	b	a	a	a	a	a	b	a	b	b	b	b	b
Araip_B06	Marker2044676	88.899	b	b	a	a	b	b	a	a	b	b	a	b	a	a	b	b	b	b	h	a	a	b	a	a	a	a	a	b	b	a	b	b	a	b	b	a	a	a	a	a	b	a	b	b	b	b	b
Araip_B06	Marker2010483	89.584	b	b	a	a	b	b	a	a	b	b	a	b	a	a	b	b	b	b	h	a	a	b	a	a	a	a	a	b	b	a	b	b	a	b	b	a	a	a	a	a	b	a	b	b	b	b	b
Araip_B06	Marker2132313	91.541	b	b	a	a	b	b	a	a	b	b	a	b	a	a	b	b	b	b	h	a	a	b	a	a	a	a	a	b	b	a	b	b	a	a	a	a	a	a	b	a	b	a	b	b	b	b	b
Araip_B06	Marker2233992	92.02	b	b	a	a	b	b	a	a	b	b	a	b	a	a	b	b	b	b	h	a	a	b	a	a	a	a	a	b	b	a	b	b	a	a	a	a	a	a	b	a	b	a	b	b	b	b	b
Araip_B06	Marker2319859	92.5	b	b	a	a	b	b	a	a	b	b	a	b	a	a	b	b	b	b	h	a	a	b	a	a	a	a	a	b	b	a	b	b	a	a	a	a	a	a	b	a	b	a	b	b	b	b	b
Araip_B06	Marker2157314	93.542	b	b	a	a	b	b	a	a	b	b	a	b	a	a	b	b	b	b	a	a	a	b	a	a	a	a	-	b	b	a	b	b	a	a	a	a	a	a	b	a	b	a	b	b	b	b	b
Araip_B06	Marker2159139	94.964	b	b	a	a	b	b	-	a	b	b	a	b	b	a	b	b	b	b	a	b	a	b	a	a	a	a	b	b	-	b	b	b	a	a	a	a	a	a	b	a	b	a	b	b	b	b	b
Araip_B06	Marker2064656	95.512	b	b	a	a	b	b	b	a	b	b	a	b	b	a	b	b	b	b	h	b	a	b	a	a	a	a	b	b	a	b	b	b	a	a	a	a	a	a	b	a	b	a	b	b	b	b	b
Araip_B06	Marker2198455	96.336	b	b	a	a	b	b	b	a	b	b	a	b	b	a	b	b	b	b	h	b	a	b	a	a	a	a	b	b	a	b	b	b	a	a	a	a	a	a	b	a	b	a	b	b	b	b	b
Araip_B06	Marker2182673	97.229	b	b	a	a	b	b	b	a	b	b	a	b	b	a	b	b	b	b	a	b	a	b	a	a	a	a	b	b	a	b	b	b	a	a	a	a	a	a	b	a	b	a	b	b	b	b	b
Araip_B06	Marker2212677	98.423	b	b	a	a	b	b	b	a	b	b	a	b	b	a	b	b	b	b	-	b	a	b	a	a	a	a	b	b	a	b	b	b	a	a	a	a	a	a	b	a	b	a	b	b	b	b	b
Araip_B06	Marker2262997	99.822	b	b	a	a	b	b	b	a	b	b	a	b	a	a	b	b	b	b	h	b	a	b	a	a	a	a	b	b	a	a	b	b	a	a	a	a	a	a	b	a	b	a	b	b	b	b	b
Araip_B06	Marker2254346	102.144	b	b	a	a	b	b	a	a	b	b	a	b	a	a	b	b	b	b	h	a	a	b	a	a	a	a	b	b	b	a	b	b	a	a	a	a	a	a	b	a	b	a	b	b	b	b	b
Araip_B06	Marker2206334	103.045	b	b	a	a	b	b	b	a	b	b	a	b	a	a	b	b	b	b	a	a	a	b	a	a	a	a	b	b	b	a	b	b	a	a	a	a	a	a	b	a	b	a	b	b	b	b	b
Araip_B06	Marker2075261	121.95	b	b	a	b	a	-	b	a	b	b	a	b	a	-	a	b	b	b	a	a	b	b	b	b	a	a	b	b	-	b	b	-	a	a	a	a	-	b	a	a	b	a	b	b	a	a	b
Araip_B06	Marker2251027	126.546	b	b	a	b	a	a	b	a	b	b	a	b	a	a	a	b	b	b	a	a	b	b	b	b	a	a	b	b	b	b	b	a	a	a	a	a	b	b	-	a	b	b	b	b	a	b	b
Araip_B06	Marker2068211	126.546	b	b	a	b	a	a	b	a	b	b	a	b	a	a	a	b	b	b	a	a	b	b	b	b	a	a	b	b	b	b	b	a	a	a	a	a	b	b	a	a	b	b	b	b	a	b	b
Araip_B06	Marker2287491	126.891	b	b	a	b	a	a	b	a	b	b	a	b	a	a	a	b	b	b	a	a	b	b	-	b	a	a	b	b	b	b	b	a	a	a	a	a	b	b	a	a	b	b	b	b	-	b	b
Araip_B06	Marker2259372	126.891	b	b	a	b	a	a	b	a	b	b	a	b	a	a	a	b	b	b	a	a	b	b	b	b	a	a	b	b	b	b	b	a	a	a	a	a	b	b	a	a	b	b	b	b	a	b	b
Araip_B06	Marker2279356	132.128	b	b	a	-	a	a	b	a	b	b	a	b	a	b	a	b	b	b	a	a	-	b	-	b	a	a	b	b	b	b	b	a	a	a	a	a	-	-	-	a	b	a	b	b	a	a	a
Araip_B06	Marker2190580	132.928	b	b	a	b	a	a	b	a	b	b	a	b	a	b	a	b	b	b	a	a	b	b	b	b	a	a	b	b	b	b	b	a	a	a	a	a	b	b	-	a	b	a	a	b	a	a	a
Araip_B06	Marker2284703	134.031	b	b	a	b	a	a	b	a	b	b	a	b	a	b	a	b	b	b	a	a	b	b	b	b	a	a	a	b	b	b	b	a	a	a	a	a	b	b	a	a	b	-	a	b	a	a	a
Araip_B06	Marker2302119	135.481	b	b	a	b	a	a	b	a	b	b	a	b	a	b	a	b	b	b	a	a	b	b	b	b	a	a	a	b	a	b	b	a	a	a	a	a	b	b	a	a	b	a	a	b	a	a	a
Araip_B06	Marker2290794	136.175	b	b	a	b	a	a	b	a	b	b	a	b	a	b	a	b	b	b	a	a	b	b	b	b	a	a	a	b	a	b	b	a	a	a	a	a	b	b	a	a	b	a	a	b	a	a	a
Araip_B06	Marker2189660	137.974	b	b	a	b	a	a	b	a	b	b	a	b	a	b	a	b	b	b	a	a	b	b	b	a	a	a	a	b	-	b	b	a	a	a	a	a	b	b	a	a	b	a	a	b	a	a	b
Araip_B06	Marker2019322	138.324	b	b	a	b	a	a	b	a	b	b	a	b	a	b	a	b	b	b	a	a	b	b	b	a	a	a	b	b	a	b	b	a	a	a	a	a	b	b	a	a	b	a	a	b	a	a	b
Araip_B06	Marker2065047	138.324	b	b	a	b	a	a	b	a	b	b	a	b	a	b	a	b	b	b	a	a	b	b	b	a	a	a	b	b	a	b	b	a	a	a	a	a	b	b	a	a	b	a	a	b	a	a	b
Araip_B06	GM2284	138.324	b	b	a	b	a	a	b	a	b	b	a	b	a	b	a	b	b	b	a	a	b	b	b	a	a	a	b	b	a	b	b	a	a	a	a	a	b	b	a	a	b	a	a	b	a	a	b
Araip_B07	Marker3547234	0	b	a	b	a	b	a	-	a	a	a	a	b	a	b	b	b	b	b	b	a	b	b	a	b	a	a	b	a	b	b	b	b	a	b	b	a	b	a	b	b	b	a	b	-	a	b	b
Araip_B07	Marker3636013	2.86	b	a	b	a	b	a	b	a	a	a	a	b	a	b	a	b	b	b	b	a	b	b	a	b	b	a	b	b	b	b	b	b	a	b	b	a	b	a	b	b	b	a	b	b	a	b	b
Araip_B07	Marker3559078	20.589	-	a	b	a	-	a	b	a	a	-	a	b	b	a	a	b	b	b	b	a	b	b	-	a	b	a	b	b	b	a	b	a	a	a	a	a	b	a	a	a	b	a	b	b	a	b	b
Araip_B07	Marker3466829	22.601	-	a	b	a	a	a	b	a	a	a	a	b	-	a	a	b	b	b	b	a	b	b	b	a	b	a	b	b	b	a	b	a	a	a	a	a	b	a	a	a	b	a	b	b	a	b	b
Araip_B07	Marker3405585	26.929	b	a	b	a	a	a	b	a	a	a	a	b	b	a	a	b	b	b	b	a	b	b	b	a	b	a	b	b	b	a	b	a	a	a	a	a	b	a	a	a	b	a	b	b	a	b	b
Araip_B07	GM1899	34.957	b	a	b	a	b	b	b	a	a	a	a	b	b	a	b	b	b	b	b	a	b	b	a	a	b	a	b	b	b	a	b	a	a	a	b	a	b	a	b	b	b	a	b	b	a	b	b
Araip_B07	Marker3418462	39.478	-	a	b	a	-	b	b	a	a	a	b	b	b	a	b	b	b	b	b	a	b	-	-	a	a	a	b	a	b	a	b	a	a	b	b	a	b	a	-	-	b	a	b	b	a	b	b
Araip_B07	Marker3357242	41.44	-	a	b	a	b	b	b	a	a	a	b	b	b	a	b	b	b	b	-	a	b	b	a	-	a	a	-	b	b	a	b	a	a	b	-	a	b	a	b	b	b	a	b	b	a	b	b
Araip_B07	Marker3494781	41.44	a	a	b	a	b	b	b	a	a	a	b	b	b	a	b	b	b	b	h	a	b	b	a	a	a	a	b	b	b	a	b	a	a	b	b	a	b	a	b	b	b	a	b	b	a	b	b
Araip_B07	Marker3353020	41.92	a	a	b	a	b	b	b	a	a	a	b	b	b	a	b	b	b	b	b	a	b	b	a	a	a	a	b	b	b	a	b	a	a	b	b	a	b	a	b	b	b	a	b	b	a	b	b
Araip_B07	Marker3561417	42.744	a	a	b	a	b	b	b	a	a	a	b	b	b	a	b	b	b	b	h	a	b	b	a	a	a	a	b	a	b	a	b	a	a	b	b	a	b	a	b	b	b	a	b	b	a	b	b
Araip_B07	Marker3514096	48.27	a	a	b	a	b	b	b	a	a	b	b	b	b	a	a	b	b	b	b	a	b	b	a	a	b	a	b	a	b	a	b	a	a	b	b	b	b	b	b	b	b	a	b	b	a	b	b
Araip_B07	Marker3464754	49.741	a	a	b	a	b	b	b	a	a	b	b	b	b	a	a	b	b	b	b	a	b	b	a	-	b	a	b	a	b	a	b	a	a	b	b	b	b	b	b	b	-	a	b	b	a	b	b
Araip_B07	Marker3479383	51.827	a	a	b	a	b	b	b	a	a	b	b	b	b	a	-	b	b	b	b	a	b	b	a	a	b	a	a	a	b	a	b	a	a	b	b	b	b	b	b	b	b	a	b	b	a	b	b
Araip_B07	Marker3370172	53.036	a	a	b	a	b	b	b	a	a	b	b	b	b	a	a	b	b	b	b	a	b	b	a	a	b	a	a	a	b	a	b	a	a	b	b	b	b	b	b	b	b	a	b	b	a	b	b
Araip_B07	Marker3501245	56.556	a	a	b	a	b	b	b	a	a	b	b	b	b	a	a	b	b	b	b	a	b	a	a	b	b	a	a	a	b	a	b	a	a	b	b	b	b	b	b	b	b	a	b	b	a	b	b
Araip_B07	Marker3603803	60.332	a	a	b	a	b	b	b	a	a	b	b	b	b	a	a	b	b	b	h	a	b	a	a	b	b	a	a	a	b	a	b	a	a	b	b	b	a	b	b	b	b	a	b	b	a	b	b
Araip_B07	Marker3407168	62.32	a	a	a	a	b	b	a	a	a	b	b	b	b	a	a	b	b	b	h	a	b	a	a	b	b	a	a	a	b	a	b	a	a	b	b	b	a	b	b	b	b	a	b	a	a	b	b
Araip_B07	Marker3559159	63.568	a	a	a	a	b	b	a	a	a	b	b	b	b	a	a	b	b	b	b	a	b	a	a	b	b	a	a	a	b	a	b	a	a	b	b	b	a	b	b	b	b	a	b	a	a	b	a
Araip_B07	Ah2TC9H09	65.997	a	a	a	a	b	b	a	a	a	b	b	b	b	a	a	b	b	b	b	a	b	a	a	b	b	a	a	a	b	a	b	a	a	b	b	b	b	b	b	b	a	a	b	a	a	b	a
Araip_B07	Marker3469516	68.221	a	a	a	a	b	b	a	a	a	b	b	b	b	a	a	b	b	b	b	a	b	a	a	b	b	a	a	a	b	a	b	a	a	b	b	b	b	b	b	b	a	a	b	a	a	b	a
Araip_B07	Marker3501386	69.407	a	a	a	a	b	b	a	a	a	b	b	b	b	a	a	b	b	b	b	a	b	a	a	b	b	a	a	a	b	a	b	a	a	b	b	b	b	b	b	b	a	a	b	a	a	b	a
Araip_B07	Marker3636830	69.889	a	a	a	a	b	b	a	a	a	b	b	b	b	a	a	b	b	b	b	a	b	a	a	b	b	a	a	a	b	a	b	a	a	b	b	b	b	b	b	b	a	a	b	a	a	b	b
Araip_B07	Marker3374040	69.889	a	a	a	a	b	b	a	a	a	b	b	b	b	a	a	b	b	b	b	a	b	a	a	b	b	a	a	a	b	a	b	a	a	b	b	b	b	b	b	b	a	a	b	a	a	b	b
Araip_B07	Marker3580690	70.026	a	a	a	a	b	b	a	a	a	b	b	b	b	a	a	b	b	b	b	a	b	a	a	b	b	a	a	a	b	a	b	a	a	b	b	b	b	b	b	b	a	a	b	a	a	b	b
Araip_B07	Marker3573841	70.163	a	a	a	a	b	b	a	a	a	b	b	b	b	a	a	b	b	b	b	a	b	a	a	b	b	a	a	a	b	a	b	a	a	b	b	b	b	b	b	b	a	a	b	a	a	b	b
Araip_B07	Marker3571073	70.85	a	a	a	a	b	b	a	a	a	b	b	b	b	a	a	b	b	b	b	a	b	a	a	b	b	a	a	a	b	a	b	a	a	b	b	b	b	b	b	b	a	a	b	a	a	b	b
Araip_B07	Marker3626813	71.193	a	a	a	a	b	b	a	a	a	b	b	b	b	a	a	b	b	b	b	a	b	a	a	b	b	a	a	a	b	a	b	a	a	b	b	b	b	b	b	b	a	a	b	a	a	b	b
Araip_B07	Marker3579886	71.535	a	a	a	a	b	b	a	a	a	b	b	b	b	a	a	b	b	b	b	a	b	a	a	b	b	a	a	a	b	a	b	a	a	b	b	b	b	b	b	b	a	a	b	a	a	b	b
Araip_B07	Marker3581074	71.672	a	a	a	a	b	b	a	a	a	b	b	b	b	a	a	b	b	b	-	a	b	a	a	b	b	a	a	a	b	a	b	a	a	b	b	b	b	b	b	b	a	a	b	a	a	b	b
Araip_B07	Marker3568246	71.672	a	a	a	a	b	b	a	a	a	b	b	b	b	a	a	b	b	b	b	a	b	a	a	b	b	a	a	a	b	a	b	a	a	b	b	b	b	b	b	b	a	a	b	a	a	b	a
Araip_B07	Marker3487977	71.672	a	a	a	a	b	b	a	a	a	b	b	b	b	a	a	b	b	b	b	a	b	a	a	b	b	a	a	a	b	a	b	a	a	b	b	b	b	b	b	b	a	a	b	a	a	b	b
Araip_B07	Marker3469173	71.672	a	a	a	a	b	b	a	a	a	b	b	b	b	a	a	b	b	b	b	a	b	a	a	b	b	a	a	a	b	a	b	a	a	b	b	-	b	b	b	b	a	a	b	-	a	-	-
Araip_B07	Marker3406110	83.785	a	b	a	a	b	a	a	b	a	b	b	b	a	a	a	b	b	b	b	a	b	b	b	b	a	a	a	a	b	a	b	a	a	b	b	a	a	b	a	b	a	a	b	b	a	b	b
Araip_B07	TC24D12	96.278	b	a	a	a	b	b	a	b	b	a	b	b	a	a	a	b	b	b	b	a	a	b	b	b	a	a	a	b	b	a	b	a	b	b	b	a	b	b	a	b	a	a	b	a	a	a	b
Araip_B07	Marker3572314	110.394	b	b	a	b	b	a	a	b	b	a	b	b	a	a	a	b	b	b	a	a	b	b	b	b	a	a	a	b	b	b	b	a	b	b	b	a	a	b	b	b	a	a	b	b	a	a	a
Araip_B07	Marker3647024	115.619	b	b	a	b	b	a	a	b	b	a	b	b	a	a	a	b	b	b	a	a	b	b	a	b	a	a	a	b	b	b	b	a	b	b	b	b	a	b	-	b	a	a	b	b	a	a	a
Araip_B07	Marker3367789	120.419	b	b	a	b	b	a	a	b	b	a	b	b	a	b	a	b	b	b	a	a	b	b	b	b	a	a	a	b	b	b	b	a	b	b	b	b	a	b	b	b	a	a	b	b	a	a	a
Araip_B07	Ah1TC4C11	139.421	b	b	a	a	a	a	a	b	b	b	b	b	a	a	a	b	b	b	b	a	-	b	b	b	b	a	a	a	b	b	b	a	-	b	b	a	b	a	a	b	b	a	b	a	a	a	a
Araip_B08	Marker1492343	0	a	a	b	a	a	a	b	b	b	a	a	b	a	a	a	b	b	b	a	a	a	b	a	b	a	b	a	b	a	b	b	b	a	a	b	a	a	b	a	a	b	a	a	b	a	b	a
Araip_B08	Marker1372475	0	a	a	b	a	a	a	b	b	b	a	a	b	a	a	a	b	b	b	a	a	a	b	a	b	a	b	a	b	a	b	b	b	a	a	b	a	a	b	a	a	b	a	a	b	a	b	a
Araip_B08	Marker1360846	18.071	a	a	b	a	b	a	a	b	b	b	a	b	a	a	a	b	b	b	h	a	a	b	a	a	b	b	a	b	a	b	b	b	a	a	b	a	b	b	a	b	b	b	a	b	b	b	a
Araip_B08	Marker1324364	18.568	a	a	b	a	b	a	a	b	b	b	a	b	a	a	a	b	b	b	a	a	a	b	a	a	b	b	a	b	a	b	b	b	a	a	b	a	b	b	a	b	b	b	a	b	b	b	a
Araip_B08	Marker1343178	20.743	a	a	b	a	b	a	a	b	b	b	a	b	a	a	b	b	b	b	a	a	a	b	b	a	b	b	a	b	a	b	b	b	a	a	b	a	b	b	a	b	b	b	a	b	b	b	a
Araip_B08	Marker1307843	20.88	a	a	b	a	b	a	a	b	b	b	a	b	a	a	b	b	b	b	h	a	a	b	b	a	b	b	a	b	a	b	b	b	a	a	b	a	b	b	a	b	b	b	a	b	b	b	a
Araip_B08	Marker1499204	22.446	a	a	b	a	a	a	a	b	b	b	a	b	a	a	b	b	b	b	h	a	a	b	b	a	b	b	a	b	b	b	b	b	a	a	b	a	b	b	a	b	b	-	a	b	b	b	a
Araip_B08	Marker1510575	23.136	a	a	b	a	b	a	a	b	b	b	a	b	a	a	b	b	b	b	h	a	a	b	b	a	b	b	a	b	b	b	b	b	a	a	b	a	b	b	a	b	b	b	a	b	b	b	a
Araip_B08	Marker1379486	23.478	a	a	b	a	b	a	a	b	b	b	a	b	a	a	b	b	b	b	h	a	a	b	b	a	b	b	a	b	b	b	b	b	a	a	b	a	b	b	a	b	b	b	a	b	b	b	a
Araip_B08	Marker1500588	23.821	a	a	b	a	b	a	a	b	b	b	a	b	a	a	b	b	b	b	a	a	a	b	b	a	b	b	a	b	b	b	b	b	a	a	b	a	b	b	a	b	b	b	a	b	b	b	a
Araip_B08	Marker1251166	23.958	a	a	b	a	b	a	a	b	b	b	a	b	a	a	b	b	b	b	a	a	a	b	b	a	b	b	a	b	b	b	b	b	a	a	b	a	b	b	a	b	b	b	a	b	b	b	a
Araip_B08	Marker1223967	24.305	a	a	b	a	b	a	a	b	b	b	a	b	a	b	b	b	b	b	a	a	a	b	b	a	b	b	a	b	b	b	b	b	a	a	b	a	b	b	a	b	b	b	a	b	b	b	a
Araip_B08	Marker1403584	24.655	a	a	b	a	b	a	a	b	b	b	a	b	a	b	b	b	b	b	a	a	a	b	b	a	b	b	a	b	b	a	b	b	a	a	b	a	b	b	a	b	b	b	a	b	b	b	a
Araip_B08	Marker1236309	24.655	a	a	b	a	b	a	a	b	b	b	a	b	a	-	b	b	b	b	a	a	a	b	b	a	b	b	a	b	b	a	b	b	a	a	b	a	b	b	a	b	b	b	a	b	b	b	a
Araip_B08	Marker1355632	25.719	a	a	b	a	b	a	a	b	b	b	a	b	a	b	b	b	b	b	-	a	a	b	b	a	b	b	a	b	a	a	b	b	a	b	b	a	b	b	a	b	b	b	a	b	b	b	a
Araip_B08	Marker1335830	26.912	a	b	b	a	b	a	a	b	b	b	a	b	a	b	b	b	b	b	a	a	a	b	b	a	b	b	a	b	a	a	b	b	a	b	b	a	b	b	a	b	a	b	a	b	b	b	a
Araip_B08	Marker1307505	27.6	a	b	b	a	b	a	a	b	b	b	a	b	a	b	b	b	b	b	h	a	a	b	b	a	b	b	a	b	a	a	b	b	a	b	b	a	b	b	a	b	a	b	a	b	b	b	a
Araip_B08	Marker1336022	27.942	a	b	b	a	b	a	a	b	b	b	a	b	a	b	b	b	b	b	h	a	a	b	b	a	b	b	a	b	a	a	b	b	a	b	b	a	b	b	a	b	a	b	a	b	b	b	a
Araip_B08	Marker1440059	29.96	a	b	b	a	b	a	a	b	-	b	a	b	a	b	b	b	b	b	a	a	a	b	b	a	b	b	b	b	b	b	b	b	a	-	b	a	b	b	a	b	a	b	a	b	b	b	a
Araip_B08	Marker1406812	31.659	a	-	b	a	b	a	a	b	-	b	a	b	a	b	b	b	b	b	h	a	a	b	b	a	b	b	a	b	a	a	b	-	a	b	b	a	b	b	a	b	a	b	a	b	b	b	a
Araip_B08	Marker1424294	31.796	a	b	b	a	b	a	a	b	a	b	a	b	a	b	b	b	b	b	a	a	a	b	b	a	b	b	a	b	a	a	b	b	a	b	b	a	b	b	a	b	a	b	a	b	b	b	a
Araip_B08	Marker1227870	32.278	a	b	b	a	b	a	a	b	a	b	a	b	a	b	b	b	b	b	a	a	a	b	b	a	b	b	a	a	a	a	b	b	a	b	b	a	b	b	a	b	a	b	a	b	b	b	a
Araip_B08	Marker1365706	33.315	a	b	b	a	b	a	a	b	a	b	a	b	a	b	b	b	b	b	h	a	a	b	b	a	b	b	b	a	a	a	b	b	a	b	b	a	b	b	a	b	a	b	a	b	b	b	a
Araip_B08	Marker1497139	34.352	a	b	b	a	b	a	a	b	a	b	a	b	a	b	b	b	b	b	h	a	a	b	b	a	b	b	b	a	a	a	b	b	a	b	b	a	b	b	a	b	a	b	a	b	b	b	a
Araip_B08	Marker1269407	34.694	a	b	b	a	b	a	a	b	a	b	a	b	a	b	b	b	b	b	h	a	a	b	b	a	b	b	b	a	a	a	b	b	a	b	b	a	b	b	a	b	a	b	a	b	b	b	a
Araip_B08	Marker1311220	35.176	a	b	b	a	b	a	a	b	a	b	a	b	a	b	b	b	b	b	h	a	a	b	b	a	b	b	b	a	a	a	b	b	a	b	b	a	b	b	a	b	a	b	a	b	b	b	a
Araip_B08	Marker1510386	35.66	a	b	b	a	b	a	a	b	a	b	a	b	a	b	b	b	b	b	-	a	a	b	b	a	b	b	b	a	a	a	b	b	a	b	b	a	b	b	a	b	a	b	a	b	b	b	a
Araip_B08	Marker1452432	35.66	a	b	b	a	b	a	a	b	a	b	a	b	a	b	b	b	b	b	h	a	a	b	b	a	b	b	b	a	a	a	b	b	a	b	b	a	b	b	a	b	a	b	a	b	b	b	a
Araip_B08	Marker1214840	36.145	a	b	b	a	b	a	a	b	a	b	a	b	a	b	b	b	b	b	h	a	a	b	b	a	b	b	b	a	a	a	b	a	a	b	b	a	b	b	a	b	a	b	a	b	b	b	a
Araip_B08	Marker1329748	36.282	a	b	b	a	b	a	a	b	a	b	a	b	a	b	b	b	b	b	h	a	a	b	b	a	b	b	b	a	a	a	b	a	a	b	b	a	b	b	a	b	a	b	a	b	b	b	a
Araip_B08	Marker1335881	36.419	a	b	b	a	b	a	a	b	a	b	a	b	a	b	b	b	b	b	h	a	a	b	b	a	b	b	b	a	a	a	b	a	a	b	b	a	b	b	a	b	a	b	a	b	b	b	a
[truncated: 336 more rows]
[truncated: 99 more columns]
